# Supplementary material for: Genomic Insights Into the Archaea Inhabiting an Australian Radioactive Legacy Site
Source: Front Microbiol. 2021 Oct 18;12:732575. doi: 10.3389/fmicb.2021.732575 (PMC8561730; doi:10.3389/fmicb.2021.732575)
Supplement: Supplementary file 1 [file Table_1.XLSX]

## Sheet: Index
Table	Legend
TableS1	List of reference genomes use for comparison and/or phylogenomic analysis. Includes taxonomy annotation from their source database.
TableS2	Collection of ribosomal proteins used for phylogenomic analysis and correspondence with literature ribosomal protein sets.
TableS3	GTDB-tk (lineage_wf) output.
TableS4	Additional DPANN genomes from IMG included in the multivariate analysis prior completeness filtering.
TableS5	Completeness (%C) and redundancy (%R) estimates of five reference DPANN genomes based on the different SCG collections tested. CheckM Values indicate percentages of the markers detected not native CheckM calculations. Note that CheckM_Prokaryote is discouraged for a proper %C/%R estimation.
TableS6	Additional information for candidate species proposed in the present manuscript.
TableS7	Extended version of Table 2, including proposed taxonomy for the novel MAGs and accession numbers.
TableS8	Extended analysis of completeness and redundancy. Analyses were performed in Anvi'o and CheckM. Two different analysees were performed with CheckM: standard and one forcing the Archaea gene marker set.
TableS9	Coverage of bins per day and relative abundances inferred from Anvi'o "abundance" values. Includes relative abundances based on lineages.
TableS10	Summary of key enzymes of biogeochemical relevance.
TableS11	Summary of proteases predicted according to MEROPS classification. Highlighted cells indicate MEROPS subfamilies with predicted extracellular proteins.
TableS12	Markers included in the DPANN93 collection. Prevalence is based on the markers presence across the 101 DPANN genomes with at least 75% completeness based on CheckM.
TableS13	Summary of CAZymes predicted in the LFLS genomes. Highlighted cells indicate CAZy families with predicted extracellular proteins.
TableS14	Average Amino acid Identity values for LFWA-III and related genomes. Output generated with CompareM.
TableS15	Average Nucleotide Identity values for LFWA-III and related genomes. Output generated with pyANI.
TableS16	Average Amino acid Identity values for Methanoperedens spp. genomes. Output generated with CompareM.
TableS17	Average Nucleotide Identity values for Methanoperedens spp. genomes. Output generated with pyANI within Anvi'o.
TableS18	Full annotation of extracellular CBM44-PKD proteins in LFW-68_2. Possible proteases are highlighted.
TableS19	Annotations for the genes in the putative respiratory complex I homolog found in Micrarchaeota LFW-125_1. Raw annotations indicate matches below accepted standard score/e-value thresholds.
TableS20	Comparison between annotations of the HisA protein from Salmonella enterica (SENT_HisA), and its mutated form (SENT_HisA-MOD) with PRA isomerase activity (adapted from InterProScan output).

## Sheet: TableS1
TableS1. List of reference genomes use for comparison and/or phylogenomic analysis. Includes taxonomy annotation from their source database.
Accession	Taxon	rp44	Lineage
ACVJ00000000	Candidatus Micrarchaeum acidiphilum ARMAN-2	Y	cellular organisms; Archaea; DPANN group; Candidatus Micrarchaeota; Candidatus Micrarchaeum; Candidatus Micrarchaeum acidiphilum
ADHF00000000	Candidatus Parvarchaeum acidophilus ARMAN-5	Y	cellular organisms; Archaea; DPANN group; Candidatus Parvarchaeota; Candidatus Parvarchaeum; Candidatus Parvarchaeum acidophilus
AE000666.1	Methanothermobacter thermautotrophicus str. Delta H	Y	cellular organisms; Archaea; Euryarchaeota; Methanobacteria; Methanobacteriales; Methanobacteriaceae; Methanothermobacter; Methanothermobacter thermautotrophicus
AE000782.1	Archaeoglobus fulgidus DSM 4304	Y	cellular organisms; Archaea; Euryarchaeota; Archaeoglobi; Archaeoglobales; Archaeoglobaceae; Archaeoglobus; Archaeoglobus fulgidus
AE009439.1	Methanopyrus kandleri AV19	Y	cellular organisms; Archaea; Euryarchaeota; Methanopyri; Methanopyrales; Methanopyraceae; Methanopyrus; Methanopyrus kandleri
AE009950.1	Pyrococcus furiosus DSM 3638	Y	cellular organisms; Archaea; Euryarchaeota; Thermococci; Thermococcales; Thermococcaceae; Pyrococcus; Pyrococcus furiosus
AE017261.1	Picrophilus torridus DSM 9790	Y	cellular organisms; Archaea; Euryarchaeota; Thermoplasmata; Thermoplasmatales; Picrophilaceae; Picrophilus; Picrophilus torridus
AEIX00000000	Candidatus Nanosalinarum sp. J07AB56	Y	cellular organisms; Archaea; DPANN group; Candidatus Nanohaloarchaeota; Nanohaloarchaea; Candidatus Nanosalinarum
AFPU00000000.1	Candidatus Nitrosoarchaeum koreensis MY1	Y	cellular organisms; Archaea; TACK group; Thaumarchaeota; Nitrosopumilales; Nitrosopumilaceae; Candidatus Nitrosoarchaeum; Candidatus Nitrosoarchaeum koreensis
AGBE00000000.1	uncultured marine crenarchaeote 'Gulf of Maine'	Y	cellular organisms; Archaea; TACK group; Crenarchaeota; environmental samples
AGIY02000001.1	Methanolinea tarda NOBI-1	Y	cellular organisms; Archaea; Euryarchaeota; Methanomicrobia; Methanomicrobiales; Methanoregulaceae; Methanolinea; Methanolinea tarda
AGNT00000000	Candidatus Haloredivivus sp. G17	Y	cellular organisms; Archaea; DPANN group; Candidatus Nanohaloarchaeota; Nanohaloarchaea; Candidatus Haloredivivus
AL139299.1	Thermoplasma acidophilum DSM 1728	Y	cellular organisms; Archaea; Euryarchaeota; Thermoplasmata; Thermoplasmatales; Thermoplasmataceae; Thermoplasma; Thermoplasma acidophilum
ALJD00000000.1	Halogranum salarium B-1	Y	cellular organisms; Archaea; Euryarchaeota; Halobacteria; Haloferacales; Haloferacaceae; Halogranum; Halogranum salarium
ALXK00000000.1	Thaumarchaeota archaeon SCGC AB-539-E09	Y	cellular organisms; Archaea; TACK group; Thaumarchaeota; unclassified Thaumarchaeota; unclassified Thaumarchaeota (miscellaneous)
ALXL00000000.1	Thermoplasmatales archaeon SCGC AB-539-N05	Y	cellular organisms; Archaea; Euryarchaeota; Thermoplasmata; Thermoplasmatales; unclassified Thermoplasmatales; unclassified Thermoplasmatales (miscellaneous)
AM774415.1	Halobacterium salinarum R1	Y	cellular organisms; Archaea; Euryarchaeota; Halobacteria; Halobacteriales; Halobacteriaceae; Halobacterium; Halobacterium salinarum
AOHY00000000.1	Natronorubrum bangense JCM 10635	Y	cellular organisms; Archaea; Euryarchaeota; Halobacteria; Natrialbales; Natrialbaceae; Natronorubrum; Natronorubrum bangense
AOIP00000000.1	Natrialba aegyptia DSM 13077	Y	cellular organisms; Archaea; Euryarchaeota; Halobacteria; Natrialbales; Natrialbaceae; Natrialba; Natrialba aegyptia
AOIQ00000000.1	Halovivax asiaticus JCM 14624	Y	cellular organisms; Archaea; Euryarchaeota; Halobacteria; Natrialbales; Natrialbaceae; Halovivax; Halovivax asiaticus
AOIS00000000.1	Haloterrigena salina JCM 13891	Y	cellular organisms; Archaea; Euryarchaeota; Halobacteria; Natrialbales; Natrialbaceae; Haloterrigena; Haloterrigena salina
AOIU00000000.1	Halosimplex carlsbadense 2-9-1	Y	cellular organisms; Archaea; Euryarchaeota; Halobacteria; Halobacteriales; Haloarculaceae; Halosimplex; Halosimplex carlsbadense
AOIV00000000.1	Halogeometricum pallidum JCM 14848	Y	cellular organisms; Archaea; Euryarchaeota; Halobacteria; Haloferacales; Haloferacaceae; Halogeometricum; Halogeometricum pallidum
AOJE00000000.1	Halorubrum saccharovorum DSM 1137	Y	cellular organisms; Archaea; Euryarchaeota; Halobacteria; Haloferacales; Halorubraceae; Halorubrum; Halorubrum saccharovorum
AOSH00000000.1	Thermoplasmatales archaeon SCGC AB-539-C06	Y	cellular organisms; Archaea; Euryarchaeota; Thermoplasmata; Thermoplasmatales; unclassified Thermoplasmatales; unclassified Thermoplasmatales (miscellaneous)
APJY00000000.1	Sulfolobales archaeon Acd1	Y	cellular organisms; Archaea; TACK group; Crenarchaeota; Thermoprotei; Sulfolobales; unclassified Sulfolobales
APJZ00000000	Candidatus Nanobsidianus stetteri	Y	cellular organisms; Archaea; DPANN group; Nanoarchaeota; Nanoarchaeales; Nanopusillaceae; Candidatus Nanobsidianus
AQRL00000000	Nanoarchaeota archaeon SCGC AAA011-G17	Y	cellular organisms; Archaea; DPANN group; Nanoarchaeota; unclassified Nanoarchaeota
AQRS00000000	Candidatus Iainarchaeum andersonii SCGC AAA011-E11	Y	cellular organisms; Archaea; DPANN group; Candidatus Diapherotrites; Candidatus Iainarchaeum; Candidatus Iainarchaeum andersonii
AQSC00000000	Euryarchaeota archaeon SCGC AAA252-I15	Y	cellular organisms; Archaea; Euryarchaeota; unclassified Euryarchaeota; candidate division pMC2A384
AQVJ00000000.1	crenarchaeote SCGC AAA261-N13	Y	cellular organisms; Archaea; TACK group; Crenarchaeota; unclassified Crenarchaeota; unclassified Crenarchaeota (miscellaneous)
AQXI00000000.1	Haladaptatus paucihalophilus DX253	Y	cellular organisms; Archaea; Euryarchaeota; Halobacteria; Halobacteriales; Halobacteriaceae; Haladaptatus; Haladaptatus paucihalophilus
AQXV00000000.1	Methanothermococcus thermolithotrophicus DSM 2095	Y	cellular organisms; Archaea; Euryarchaeota; Methanococci; Methanococcales; Methanococcaceae; Methanothermococcus; Methanothermococcus thermolithotrophicus
AQYM00000000.1	Crenarchaeota archaeon SCGC AAA471-B05	Y	cellular organisms; Archaea; TACK group; Crenarchaeota; unclassified Crenarchaeota; candidate division YNPFFA
AQYU00000000	Candidatus Aenigmarchaeota archaeon SCGC AAA011-F07	N	cellular organisms; Archaea; DPANN group; Candidatus Aenigmarchaeota; unclassified Aenigmarchaeota
AQZY00000000.1	Halomicrobium katesii DSM 19301	Y	cellular organisms; Archaea; Euryarchaeota; Halobacteria; Halobacteriales; Haloarculaceae; Halomicrobium; Halomicrobium katesii
ARWO00000000.1	Thaumarchaeota archaeon SCGC AAA007-O23	Y	cellular organisms; Archaea; TACK group; Thaumarchaeota; unclassified Thaumarchaeota; Marine Group I
ASMI00000000.1	Crenarchaeota archaeon SCGC AAA471-L14	Y	cellular organisms; Archaea; TACK group; Crenarchaeota; unclassified Crenarchaeota; candidate division YNPFFA
ASPD00000000.1	Aigarchaeota archaeon SCGC AAA471-F17	Y	cellular organisms; Archaea; TACK group; Thaumarchaeota; unclassified Thaumarchaeota; unclassified Thaumarchaeota (miscellaneous)
ASPF00000000.1	Aigarchaeota archaeon JGI 0000106-J15	Y	cellular organisms; Archaea; TACK group; Thaumarchaeota; unclassified Thaumarchaeota; unclassified Thaumarchaeota (miscellaneous)
ASPK00000000.1	Thaumarchaeota archaeon SCGC AB-179-E04	Y	cellular organisms; Archaea; TACK group; Thaumarchaeota; unclassified Thaumarchaeota; unclassified Thaumarchaeota (miscellaneous)
ATDU00000000.1	Ferroplasma sp. Type II	Y	cellular organisms; Archaea; Euryarchaeota; Thermoplasmata; Thermoplasmatales; Ferroplasmaceae; Ferroplasma; environmental samples
ATDV00000000.1	Thermoplasmatales archaeon Gpl	Y	cellular organisms; Archaea; Euryarchaeota; Thermoplasmata; Thermoplasmatales; unclassified Thermoplasmatales; unclassified Thermoplasmatales (miscellaneous)
ATMD00000000.1	Thermoplasmatales archaeon I-plasma	Y	cellular organisms; Archaea; Euryarchaeota; Thermoplasmata; Thermoplasmatales; unclassified Thermoplasmatales; unclassified Thermoplasmatales (miscellaneous)
ATME00000000.1	Thermoplasmatales archaeon E-plasma	Y	cellular organisms; Archaea; Euryarchaeota; Thermoplasmata; Thermoplasmatales; unclassified Thermoplasmatales; unclassified Thermoplasmatales (miscellaneous)
ATMF00000000.1	Thermoplasmatales archaeon A-plasma	Y	cellular organisms; Archaea; Euryarchaeota; Thermoplasmata; Thermoplasmatales; unclassified Thermoplasmatales; unclassified Thermoplasmatales (miscellaneous)
ATYM00000000.1	Haloplanus natans DSM 17983	Y	cellular organisms; Archaea; Euryarchaeota; Halobacteria; Haloferacales; Haloferacaceae; Haloplanus; Haloplanus natans
AUMX00000000.1	Methanocorpusculum bavaricum DSM 4179	Y	cellular organisms; Archaea; Euryarchaeota; Methanomicrobia; Methanomicrobiales; Methanocorpusculaceae; Methanocorpusculum; Methanocorpusculum bavaricum
BA000048.1	Candidatus Caldiarchaeum subterraneum	Y	cellular organisms; Archaea; TACK group; Thaumarchaeota; unclassified Thaumarchaeota; Candidatus Caldiarchaeum
BBBF00000000.1	Thermocladium modestius JCM 10088	Y	cellular organisms; Archaea; TACK group; Crenarchaeota; Thermoprotei; Thermoproteales; Thermoproteaceae; Thermocladium; Thermocladium modestius
BBBG00000000.1	Methanogenium cariaci JCM 10550	Y	cellular organisms; Archaea; Euryarchaeota; Methanomicrobia; Methanomicrobiales; Methanomicrobiaceae; Methanogenium; Methanogenium cariaci
BBBZ00000000.1	Aeropyrum camini SY1 = JCM 12091	Y	cellular organisms; Archaea; TACK group; Crenarchaeota; Thermoprotei; Desulfurococcales; Desulfurococcaceae; Aeropyrum; Aeropyrum camini
BBCP00000000.1	Thermogymnomonas acidicola JCM 13583	Y	cellular organisms; Archaea; Euryarchaeota; Thermoplasmata; Thermoplasmatales; unclassified Thermoplasmatales; Thermogymnomonas; Thermogymnomonas acidicola
BCNW00000000.1	Methanofollis ethanolicus	Y	cellular organisms; Archaea; Euryarchaeota; Methanomicrobia; Methanomicrobiales; Methanomicrobiaceae; Methanofollis
CM001436.1	Methanoplanus limicola DSM 2279	Y	cellular organisms; Archaea; Euryarchaeota; Methanomicrobia; Methanomicrobiales; Methanomicrobiaceae; Methanoplanus; Methanoplanus limicola
CM001443.1	uncultured marine group II euryarchaeote	Y	cellular organisms; Archaea; Euryarchaeota; unclassified Euryarchaeota; Marine Group II; environmental samples
CP000077.1	Sulfolobus acidocaldarius DSM 639	Y	cellular organisms; Archaea; TACK group; Crenarchaeota; Thermoprotei; Sulfolobales; Sulfolobaceae; Sulfolobus; Sulfolobus acidocaldarius
CP000102.1	Methanosphaera stadtmanae DSM 3091	Y	cellular organisms; Archaea; Euryarchaeota; Methanobacteria; Methanobacteriales; Methanobacteriaceae; Methanosphaera; Methanosphaera stadtmanae
CP000254.1	Methanospirillum hungatei JF-1	Y	cellular organisms; Archaea; Euryarchaeota; Methanomicrobia; Methanomicrobiales; Methanospirillaceae; Methanospirillum; Methanospirillum hungatei
CP000300.1	Methanococcoides burtonii DSM 6242	Y	cellular organisms; Archaea; Euryarchaeota; Methanomicrobia; Methanosarcinales; Methanosarcinaceae; Methanococcoides; Methanococcoides burtonii
CP000493.1	Hyperthermus butylicus DSM 5456	Y	cellular organisms; Archaea; TACK group; Crenarchaeota; Thermoprotei; Desulfurococcales; Pyrodictiaceae; Hyperthermus; Hyperthermus butylicus
CP000561.1	Pyrobaculum calidifontis JCM 11548	Y	cellular organisms; Archaea; TACK group; Crenarchaeota; Thermoprotei; Thermoproteales; Thermoproteaceae; Pyrobaculum; Pyrobaculum calidifontis
CP000682.1	Metallosphaera sedula DSM 5348	Y	cellular organisms; Archaea; TACK group; Crenarchaeota; Thermoprotei; Sulfolobales; Sulfolobaceae; Metallosphaera; Metallosphaera sedula
CP000745.1	Methanococcus maripaludis C7	Y	cellular organisms; Archaea; Euryarchaeota; Methanococci; Methanococcales; Methanococcaceae; Methanococcus; Methanococcus maripaludis
CP000780.1	Methanoregula boonei 6A8	Y	cellular organisms; Archaea; Euryarchaeota; Methanomicrobia; Methanomicrobiales; Methanoregulaceae; Methanoregula; Methanoregula boonei
CP000852.1	Caldivirga maquilingensis IC-167	Y	cellular organisms; Archaea; TACK group; Crenarchaeota; Thermoprotei; Thermoproteales; Thermoproteaceae; Caldivirga; Caldivirga maquilingensis
CP000968.1	Candidatus Korarchaeum cryptofilum OPF8	Y	cellular organisms; Archaea; TACK group; Candidatus Korarchaeota; Candidatus Korarchaeum; Candidatus Korarchaeum cryptofilum
CP001338.1	Methanosphaerula palustris E1-9c	Y	cellular organisms; Archaea; Euryarchaeota; Methanomicrobia; Methanomicrobiales; Methanoregulaceae; Methanosphaerula; Methanosphaerula palustris
CP001687.1	Halorhabdus utahensis DSM 12940	Y	cellular organisms; Archaea; Euryarchaeota; Halobacteria; Halobacteriales; Haloarculaceae; Halorhabdus; Halorhabdus utahensis
CP001719.1	Methanobrevibacter ruminantium M1	Y	cellular organisms; Archaea; Euryarchaeota; Methanobacteria; Methanobacteriales; Methanobacteriaceae; Methanobrevibacter; Methanobrevibacter ruminantium
CP001742.1	Acidilobus saccharovorans 345-15	Y	cellular organisms; Archaea; TACK group; Crenarchaeota; Thermoprotei; Acidilobales; Acidilobaceae; Acidilobus; Acidilobus saccharovorans
CP001899.1	Ferroglobus placidus DSM 10642	Y	cellular organisms; Archaea; Euryarchaeota; Archaeoglobi; Archaeoglobales; Archaeoglobaceae; Ferroglobus; Ferroglobus placidus
CP001939.1	Thermosphaera aggregans DSM 11486	Y	cellular organisms; Archaea; TACK group; Crenarchaeota; Thermoprotei; Desulfurococcales; Desulfurococcaceae; Thermosphaera; Thermosphaera aggregans
CP001941.1	Aciduliprofundum boonei T469	Y	cellular organisms; Archaea; Euryarchaeota; unclassified Euryarchaeota; DHVE2 group; Aciduliprofundum; Aciduliprofundum boonei
CP001956.1	Haloferax volcanii DS2	Y	cellular organisms; Archaea; Euryarchaeota; Halobacteria; Haloferacales; Haloferacaceae; Haloferax; Haloferax volcanii
CP001994.1	Methanohalophilus mahii DSM 5219	Y	cellular organisms; Archaea; Euryarchaeota; Methanomicrobia; Methanosarcinales; Methanosarcinaceae; Methanohalophilus; Methanohalophilus mahii
CP002051.1	Staphylothermus hellenicus DSM 12710	Y	cellular organisms; Archaea; TACK group; Crenarchaeota; Thermoprotei; Desulfurococcales; Desulfurococcaceae; Staphylothermus; Staphylothermus hellenicus
CP002069.1	Methanohalobium evestigatum Z-7303	Y	cellular organisms; Archaea; Euryarchaeota; Methanomicrobia; Methanosarcinales; Methanosarcinaceae; Methanohalobium; Methanohalobium evestigatum
CP002098.1	Ignisphaera aggregans DSM 17230	Y	cellular organisms; Archaea; TACK group; Crenarchaeota; Thermoprotei; Desulfurococcales; Desulfurococcaceae; Ignisphaera; Ignisphaera aggregans
CP002100.1	Vulcanisaeta distributa DSM 14429	Y	cellular organisms; Archaea; TACK group; Crenarchaeota; Thermoprotei; Thermoproteales; Thermoproteaceae; Vulcanisaeta; Vulcanisaeta distributa
CP002101.1	Methanosalsum zhilinae DSM 4017	Y	cellular organisms; Archaea; Euryarchaeota; Methanomicrobia; Methanosarcinales; Methanosarcinaceae; Methanosalsum; Methanosalsum zhilinae
CP002117.1	Methanolacinia petrolearia DSM 11571	Y	cellular organisms; Archaea; Euryarchaeota; Methanomicrobia; Methanomicrobiales; Methanomicrobiaceae; Methanolacinia; Methanolacinia petrolearia
CP002278.1	Methanothermus fervidus DSM 2088	Y	cellular organisms; Archaea; Euryarchaeota; Methanobacteria; Methanobacteriales; Methanothermaceae; Methanothermus; Methanothermus fervidus
CP002535.1	Acidianus hospitalis W1	Y	cellular organisms; Archaea; TACK group; Crenarchaeota; Thermoprotei; Sulfolobales; Sulfolobaceae; Acidianus; Acidianus hospitalis
CP002565.1	Methanosaeta concilii GP6	Y	cellular organisms; Archaea; Euryarchaeota; Methanomicrobia; Methanosarcinales; Methanosaetaceae; Methanosaeta; Methanosaeta concilii
CP002737.1	Methanotorris igneus Kol 5	Y	cellular organisms; Archaea; Euryarchaeota; Methanococci; Methanococcales; Methanocaldococcaceae; Methanotorris; Methanotorris igneus
CP002838.1	Pyrolobus fumarii 1A	Y	cellular organisms; Archaea; TACK group; Crenarchaeota; Thermoprotei; Desulfurococcales; Pyrodictiaceae; Pyrolobus; Pyrolobus fumarii
CP003083.1	Methanolobus psychrophilus R15	Y	cellular organisms; Archaea; Euryarchaeota; Methanomicrobia; Methanosarcinales; Methanosarcinaceae; Methanolobus; Methanolobus psychrophilus
CP003168.1	Aciduliprofundum sp. MAR08-339	Y	cellular organisms; Archaea; Euryarchaeota; unclassified Euryarchaeota; DHVE2 group; Aciduliprofundum
CP003243.1	Methanocella conradii HZ254	Y	cellular organisms; Archaea; Euryarchaeota; Methanomicrobia; Methanocellales; Methanocellaceae; Methanocella; Methanocella conradii
CP003321.1	Desulfurococcus amylolyticus DSM 16532	Y	cellular organisms; Archaea; TACK group; Crenarchaeota; Thermoprotei; Desulfurococcales; Desulfurococcaceae; Desulfurococcus; Desulfurococcus amylolyticus
CP003362.1	Methanomethylovorans hollandica DSM 15978	Y	cellular organisms; Archaea; Euryarchaeota; Methanomicrobia; Methanosarcinales; Methanosarcinaceae; Methanomethylovorans; Methanomethylovorans hollandica
CP003377.1	Natronobacterium gregoryi SP2	Y	cellular organisms; Archaea; Euryarchaeota; Halobacteria; Natrialbales; Natrialbaceae; Natronobacterium; Natronobacterium gregoryi
CP003378.1	Caldisphaera lagunensis DSM 15908	Y	cellular organisms; Archaea; TACK group; Crenarchaeota; Thermoprotei; Acidilobales; Caldisphaeraceae; Caldisphaera; Caldisphaera lagunensis
CP003423.1	Fervidicoccus fontis Kam940	Y	cellular organisms; Archaea; TACK group; Crenarchaeota; Thermoprotei; Fervidicoccales; Fervidicoccaceae; Fervidicoccus; Fervidicoccus fontis
CP003531.1	Thermogladius calderae 1633	Y	cellular organisms; Archaea; TACK group; Crenarchaeota; Thermoprotei; Desulfurococcales; Desulfurococcaceae; Thermogladius; Thermogladius calderae
CP004049.1	Candidatus Methanomethylophilus alvus Mx1201	Y	cellular organisms; Archaea; Euryarchaeota; Thermoplasmata; Methanomassiliicoccales; Methanomassiliicoccaceae; Candidatus Methanomethylophilus; Candidatus Methanomethylophilus alvus
CP004145.1	Ferroplasma acidarmanus fer1	Y	cellular organisms; Archaea; Euryarchaeota; Thermoplasmata; Thermoplasmatales; Ferroplasmaceae; Ferroplasma; Ferroplasma acidarmanus
CP005962.1	Salinarchaeum sp. Harcht-Bsk1	Y	cellular organisms; Archaea; Euryarchaeota; Halobacteria; Natrialbales; Natrialbaceae; Salinarchaeum
CP006867.1	Ignicoccus islandicus DSM 13165	Y	cellular organisms; Archaea; TACK group; Crenarchaeota; Thermoprotei; Desulfurococcales; Desulfurococcaceae; Ignicoccus; Ignicoccus islandicus
CP006933.1	Methanobacterium formicicum	Y	cellular organisms; Archaea; Euryarchaeota; Methanobacteria; Methanobacteriales; Methanobacteriaceae; Methanobacterium
CP007026.1	Candidatus Nitrosopelagicus brevis	Y	cellular organisms; Archaea; TACK group; Thaumarchaeota; unclassified Thaumarchaeota; Candidatus Nitrosopelagicus
CP007055.1	Halostagnicola larsenii XH-48	Y	cellular organisms; Archaea; Euryarchaeota; Halobacteria; Natrialbales; Natrialbaceae; Halostagnicola; Halostagnicola larsenii
CP007493.1	Thermofilum carboxyditrophus 1505	Y	cellular organisms; Archaea; TACK group; Crenarchaeota; Thermoprotei; Thermoproteales; Thermofilaceae; Thermofilum; Thermofilum carboxyditrophus
CP007536.1	Nitrososphaera viennensis EN76	Y	cellular organisms; Archaea; TACK group; Thaumarchaeota; Nitrososphaeria; Nitrososphaerales; Nitrososphaeraceae; Nitrososphaera; Nitrososphaera viennensis
CP009512.1	Methanosarcina mazei S-6	Y	cellular organisms; Archaea; Euryarchaeota; Methanomicrobia; Methanosarcinales; Methanosarcinaceae; Methanosarcina; Methanosarcina mazei
CP010070.1	Candidatus Methanoplasma termitum	Y	cellular organisms; Archaea; Euryarchaeota; Thermoplasmata; Methanomassiliicoccales; Methanomassiliicoccaceae; Candidatus Methanoplasma
CP011070.1	Candidatus Nitrosopumilus adriaticus	Y	cellular organisms; Archaea; TACK group; Thaumarchaeota; Nitrosopumilales; Nitrosopumilaceae; Nitrosopumilus
CP011097.2	Candidatus Nitrosotenuis cloacae	Y	cellular organisms; Archaea; TACK group; Thaumarchaeota; unclassified Thaumarchaeota; Candidatus Nitrosotenuis
CP011267.1	Geoglobus ahangari	Y	cellular organisms; Archaea; Euryarchaeota; Archaeoglobi; Archaeoglobales; Archaeoglobaceae; Geoglobus
CP011564.1	Halanaeroarchaeum sulfurireducens	Y	cellular organisms; Archaea; Euryarchaeota; Halobacteria; Halobacteriales; Halobacteriaceae; Halanaeroarchaeum
CP012850.1	Candidatus Nitrocosmicus oleophilus	Y	cellular organisms; Archaea; TACK group; Thaumarchaeota; Nitrososphaeria; Nitrososphaerales; Nitrososphaeraceae; Candidatus Nitrosocosmicus
CP015520.1	Thermococcus piezophilus	Y	cellular organisms; Archaea; Euryarchaeota; Thermococci; Thermococcales; Thermococcaceae; Thermococcus
DP000238.1	Cenarchaeum symbiosum A	Y	cellular organisms; Archaea; TACK group; Thaumarchaeota; Cenarchaeales; Cenarchaeaceae; Cenarchaeum; Cenarchaeum symbiosum
FN869859.1	Thermoproteus tenax Kra 1	Y	cellular organisms; Archaea; TACK group; Crenarchaeota; Thermoprotei; Thermoproteales; Thermoproteaceae; Thermoproteus; Thermoproteus tenax
FQWV00000000.1	Halobaculum gomorrense	Y	cellular organisms; Archaea; Euryarchaeota; Halobacteria; Haloferacales; Halorubraceae; Halobaculum
FR746099.1	Haloquadratum walsbyi C23	Y	cellular organisms; Archaea; Euryarchaeota; Halobacteria; Haloferacales; Haloferacaceae; Haloquadratum; Haloquadratum walsbyi
GCA_000224475.1	halophilic archaeon DL31	Y	cellular organisms; Archaea; unclassified Archaea; unclassified Archaea (miscellaneous)
GCA_000402475	Nanoarchaeota archaeon SCGC AAA011-L15	N	cellular organisms; Archaea; DPANN group; Nanoarchaeota; unclassified Nanoarchaeota
GCA_000416065.1	Halonotius sp. J07HN4	Y	cellular organisms; Archaea; Euryarchaeota; Halobacteria; Haloferacales; Halorubraceae; Halonotius
GCA_000494105	Nanoarchaeota archaeon JGI OTU-1	Y	cellular organisms; Archaea; DPANN group; Nanoarchaeota; unclassified Nanoarchaeota
GCA_000496175.1	uncultured archaeon A07HR67	Y	cellular organisms; Archaea; environmental samples
GCA_000496195.1	uncultured archaeon A07HB70	Y	cellular organisms; Archaea; environmental samples
GCA_000496235.1	uncultured archaeon A07HR60	Y	cellular organisms; Archaea; environmental samples
GCA_000805925	archaeon GW2011_AR16	Y	cellular organisms; Archaea; unclassified Archaea; unclassified Archaea (miscellaneous)
GCA_000805935	archaeon GW2011_AR9	Y	cellular organisms; Archaea; unclassified Archaea; unclassified Archaea (miscellaneous)
GCA_000805965	archaeon GW2011_AR13	Y	cellular organisms; Archaea; unclassified Archaea; unclassified Archaea (miscellaneous)
GCA_000805995	archaeon GW2011_AR17	Y	cellular organisms; Archaea; unclassified Archaea; unclassified Archaea (miscellaneous)
GCA_000806015	archaeon GW2011_AR19	Y	cellular organisms; Archaea; unclassified Archaea; unclassified Archaea (miscellaneous)
GCA_000806035	archaeon GW2011_AR21	Y	cellular organisms; Archaea; unclassified Archaea; unclassified Archaea (miscellaneous)
GCA_000806055	archaeon GW2011_AR1	Y	cellular organisms; Archaea; unclassified Archaea; unclassified Archaea (miscellaneous)
GCA_000806075	archaeon GW2011_AR3	Y	cellular organisms; Archaea; unclassified Archaea; unclassified Archaea (miscellaneous)
GCA_000806095	archaeon GW2011_AR4	Y	cellular organisms; Archaea; unclassified Archaea; unclassified Archaea (miscellaneous)
GCA_000806115	archaeon GW2011_AR5	Y	cellular organisms; Archaea; unclassified Archaea; unclassified Archaea (miscellaneous)
GCA_000806135	archaeon GW2011_AR11	Y	cellular organisms; Archaea; unclassified Archaea; unclassified Archaea (miscellaneous)
GCA_000806155	archaeon GW2011_AR18	Y	cellular organisms; Archaea; unclassified Archaea; unclassified Archaea (miscellaneous)
GCA_000830275	archaeon GW2011_AR10	Y	cellular organisms; Archaea; unclassified Archaea; unclassified Archaea (miscellaneous)
GCA_000830295	archaeon GW2011_AR15	Y	cellular organisms; Archaea; unclassified Archaea; unclassified Archaea (miscellaneous)
GCA_000830315	archaeon GW2011_AR20	Y	cellular organisms; Archaea; unclassified Archaea; unclassified Archaea (miscellaneous)
GCA_000965745.1	uncultured archaeon	Y	cellular organisms; Archaea; environmental samples
GCA_001563875	Nanohaloarchaea archaeon B1-Br10_U2g1	Y	cellular organisms; Archaea; DPANN group; Candidatus Nanohaloarchaeota; Nanohaloarchaea; unclassified Nanohaloarchaea
GCA_001563995	Nanohaloarchaea archaeon PL-Br10_U2g16	Y	cellular organisms; Archaea; DPANN group; Candidatus Nanohaloarchaeota; Nanohaloarchaea; unclassified Nanohaloarchaea
GCA_001564035	Nanohaloarchaea archaeon PL-Br10_U2g27	Y	cellular organisms; Archaea; DPANN group; Candidatus Nanohaloarchaeota; Nanohaloarchaea; unclassified Nanohaloarchaea
GCA_001564145	Nanohaloarchaea archaeon B1-Br10_U2g29	Y	cellular organisms; Archaea; DPANN group; Candidatus Nanohaloarchaeota; Nanohaloarchaea; unclassified Nanohaloarchaea
GCA_001761425	Nanohaloarchaea archaeon SG9	Y	cellular organisms; Archaea; DPANN group; Candidatus Nanohaloarchaeota; Nanohaloarchaea; unclassified Nanohaloarchaea
GCA_001786395	Candidatus Pacearchaeota archaeon RBG_13_36_9	Y	cellular organisms; Archaea; DPANN group; Candidatus Pacearchaeota
GCA_001871475	Candidatus Micrarchaeota archaeon CG1_02_47_40	Y	cellular organisms; Archaea; DPANN group; Candidatus Micrarchaeota; unclassified Candidatus Micrarchaeota
GCA_001871495	Candidatus Micrarchaeota archaeon CG1_02_51_15	Y	cellular organisms; Archaea; DPANN group; Candidatus Micrarchaeota; unclassified Candidatus Micrarchaeota
GCA_001871535	Candidatus Micrarchaeota archaeon CG1_02_49_24	Y	cellular organisms; Archaea; DPANN group; Candidatus Micrarchaeota; unclassified Candidatus Micrarchaeota
GCA_001871595	Candidatus Micrarchaeota archaeon CG1_02_55_22	Y	cellular organisms; Archaea; DPANN group; Candidatus Micrarchaeota; unclassified Candidatus Micrarchaeota
GCA_001871605	Candidatus Micrarchaeota archaeon CG1_02_55_41	Y	cellular organisms; Archaea; DPANN group; Candidatus Micrarchaeota; unclassified Candidatus Micrarchaeota
GCA_001871655	Candidatus Micrarchaeota archaeon CG1_02_60_51	Y	cellular organisms; Archaea; DPANN group; Candidatus Micrarchaeota; unclassified Candidatus Micrarchaeota
GCA_001872145	Candidatus Pacearchaeota archaeon CG1_02_31_27	Y	cellular organisms; Archaea; DPANN group; Candidatus Pacearchaeota
GCA_001872185	Candidatus Pacearchaeota archaeon CG1_02_32_21	Y	cellular organisms; Archaea; DPANN group; Candidatus Pacearchaeota
GCA_001872315	Candidatus Pacearchaeota archaeon CG1_02_39_14	Y	cellular organisms; Archaea; DPANN group; Candidatus Pacearchaeota
GCA_001872325	Candidatus Pacearchaeota archaeon CG1_02_35_32	Y	cellular organisms; Archaea; DPANN group; Candidatus Pacearchaeota
GCA_001872795	Candidatus Pacearchaeota archaeon CG1_02_32_132	Y	cellular organisms; Archaea; DPANN group; Candidatus Pacearchaeota
GCA_001872885	archaeon CG2_30_31_98	Y	cellular organisms; Archaea; unclassified Archaea; unclassified Archaea (miscellaneous)
GCA_001873985	Candidatus Aenigmarchaeota archaeon CG1_02_38_14	Y	cellular organisms; Archaea; DPANN group; Candidatus Aenigmarchaeota; unclassified Aenigmarchaeota
GCA_001915065.1	archaeon 13_2_20CM_2_53_6	Y	cellular organisms; Archaea; unclassified Archaea; unclassified Archaea (miscellaneous)
GCA_001915075.1	archaeon 13_2_20CM_2_52_21	Y	cellular organisms; Archaea; unclassified Archaea; unclassified Archaea (miscellaneous)
GCA_001918315.1	archaeon 13_1_40CM_4_53_4	Y	cellular organisms; Archaea; unclassified Archaea; unclassified Archaea (miscellaneous)
GCA_001919285.1	archaeon 13_1_40CM_2_52_13	Y	cellular organisms; Archaea; unclassified Archaea; unclassified Archaea (miscellaneous)
GCA_002214165.1	Candidatus Micrarchaeota archaeon Mia14	Y	cellular organisms; Archaea; DPANN group; Candidatus Micrarchaeota; unclassified Candidatus Micrarchaeota
GCF_000308215.1	Methanomassiliicoccus luminyensis B10	Y	cellular organisms; Archaea; Euryarchaeota; Thermoplasmata; Methanomassiliicoccales; Methanomassiliicoccaceae; Methanomassiliicoccus; Methanomassiliicoccus luminyensis
HF582854.1	Natronomonas moolapensis 8.8.11	Y	cellular organisms; Archaea; Euryarchaeota; Halobacteria; Halobacteriales; Haloarculaceae; Natronomonas; Natronomonas moolapensis
IMG13433	Geoarchaeota-NAG1-GT2-r03 (from BED)	Y	Archaea; Candidatus Geoarchaeota; unclassified; unclassified; unclassified; unclassified; unclassified
IMG2551306704	Geoarchaeota NAG1 GT1 r03 (OSP_C)	Y	Archaea; Candidatus Geoarchaeota; unclassified; unclassified; unclassified; unclassified; unclassified
IMG2609460272	Nanohaloarchaea archaeon AB578-D14 (unscreened)	Y	Archaea; Candidatus Nanohaloarchaeota; Nanohaloarchaea; unclassified; unclassified; unclassified; Nanohaloarchaea archaeon AB578-D14
IMG2616644930	Parvarchaeota archaeon JGI 006-E12 (contamination screened)	N	Archaea; Candidatus Parvarchaeota; unclassified; unclassified; unclassified; unclassified; unclassified
IMG2617270704	Alpena fountain Bin 3	Y	Archaea; Euryarchaeota; unclassified; unclassified; unclassified; unclassified; uncultured euryarchaeote
IMG2623620724	Nanoarchaeum equitans Kin4-M (re-annotation)	Y	cellular organisms; Archaea; DPANN group; Nanoarchaeota; Nanoarchaeales; Nanoarchaeaceae; Nanoarchaeum; Nanoarchaeum equitans
IMG2681813051	Nanoarchaeota archaeon 7A	Y	Archaea; Nanoarchaeota; unclassified; Nanoarchaeales; Nanopusillaceae; Candidatus Nanopusillus; Candidatus Nanopusillus acidilobi
IMG2693429840	Parvarchaeota archaeon JGI CrystG Apr02-2-J10 (unscreened)	N	Archaea; Candidatus Parvarchaeota; unclassified; unclassified; unclassified; unclassified; unclassified
IMG2693429847	Parvarchaeota archaeon JGI CrystG Apr02-2-H22 (unscreened)	N	Archaea; Candidatus Parvarchaeota; unclassified; unclassified; unclassified; unclassified; unclassified
IMG2698536945	Parvarchaeota archaeon JGI CrystG Apr02-2-N18 (unscreened)	N	Archaea; Candidatus Parvarchaeota; unclassified; unclassified; unclassified; unclassified; unclassified
IMG2698536947	Parvarchaeota archaeon JGI CrystG Apr02-2-L16 (unscreened)	N	Archaea; Candidatus Parvarchaeota; unclassified; unclassified; unclassified; unclassified; unclassified
IMG2721755896	Unclassified archaeon DRTY7 bin_37	Y	Archaea; unclassified; unclassified; unclassified; unclassified; unclassified; unclassified
IMG2734482309	Parvarchaeota archaeum JGI MDM2 ZSSED05-1-D15 (contamination screened)	N	Archaea; Candidatus Parvarchaeota; unclassified; unclassified; unclassified; unclassified; unclassified
IMG2734482325	Parvarchaeota archaeum JGI MDM2 ZSSED05-1-B8 (contamination screened)	N	Archaea; Candidatus Parvarchaeota; unclassified; unclassified; unclassified; unclassified; unclassified
JMIY00000000.1	Candidatus Methanoperedens nitroreducens	Y	cellular organisms; Archaea; Euryarchaeota; Methanomicrobia; Methanosarcinales; Candidatus Methanoperedenaceae; Candidatus Methanoperedens
JOMF00000000.1	Methanomicrobium mobile BP	Y	cellular organisms; Archaea; Euryarchaeota; Methanomicrobia; Methanomicrobiales; Methanomicrobiaceae; Methanomicrobium; Methanomicrobium mobile
JONQ00000000.1	Methermicoccus shengliensis DSM 18856	Y	cellular organisms; Archaea; Euryarchaeota; Methanomicrobia; Methanosarcinales; Methermicoccaceae; Methermicoccus; Methermicoccus shengliensis
JPUK00000000	Candidatus Micrarchaeum sp. AZ1	Y	cellular organisms; Archaea; DPANN group; Candidatus Micrarchaeota; Candidatus Micrarchaeum
JWKR00000000	archaeon GW2011_AR6	Y	cellular organisms; Archaea; unclassified Archaea; unclassified Archaea (miscellaneous)
JXOJ00000000.1	Methanoculleus sediminis	Y	cellular organisms; Archaea; Euryarchaeota; Methanomicrobia; Methanomicrobiales; Methanomicrobiaceae; Methanoculleus
JYIM00000000.1	Lokiarchaeum sp. GC14_75	Y	cellular organisms; Archaea; Asgard group; Candidatus Lokiarchaeota; Lokiarchaeum
kb238699	Aigarchaeota archaeon SCGC AAA471-E14	Y	NA
kb238702	Aigarchaeota archaeon SCGC AAA471-D15	N	NA
L77117.1	Methanocaldococcus jannaschii DSM 2661	Y	cellular organisms; Archaea; Euryarchaeota; Methanococci; Methanococcales; Methanocaldococcaceae; Methanocaldococcus; Methanocaldococcus jannaschii
LANF00000000.1	Palaeococcus ferrophilus DSM 13482	Y	cellular organisms; Archaea; Euryarchaeota; Thermococci; Thermococcales; Thermococcaceae; Palaeococcus; Palaeococcus ferrophilus
LFRW00000000.1	Methanomicrobia archaeon DTU008	Y	cellular organisms; Archaea; Euryarchaeota; Methanomicrobia; unclassified Methanomicrobia
LGGJ00000000.1	Methanocalculus sp. 52_23	Y	cellular organisms; Archaea; Euryarchaeota; Methanomicrobia; Methanomicrobiales; Methanocalculaceae; Methanocalculus
LIHJ00000000.1	Candidatus Bathyarchaeota archaeon BA1	Y	cellular organisms; Archaea; TACK group; Candidatus Bathyarchaeota; unclassified Candidatus Bathyarchaeota
LIHK00000000.1	Candidatus Bathyarchaeota archaeon BA2	Y	cellular organisms; Archaea; TACK group; Candidatus Bathyarchaeota; unclassified Candidatus Bathyarchaeota
LKBG00000000.1	Acidiplasma aeolicum	Y	cellular organisms; Archaea; Euryarchaeota; Thermoplasmata; Thermoplasmatales; Ferroplasmaceae; Acidiplasma
LKCM00000000.1	Candidatus Methanoperedens sp. BLZ1	Y	cellular organisms; Archaea; Euryarchaeota; Methanomicrobia; Methanosarcinales; Candidatus Methanoperedenaceae; Candidatus Methanoperedens
LNGC00000000.1	Arc I group archaeon U1lsi0528_Bin055	Y	cellular organisms; Archaea; Euryarchaeota; Methanomicrobia; unclassified Methanomicrobia; Arc I group
LNJD00000000.1	Arc I group archaeon ADurb1113_Bin01801	Y	cellular organisms; Archaea; Euryarchaeota; Methanomicrobia; unclassified Methanomicrobia; Arc I group
LNTB00000000.1	Pyrodictium occultum	Y	cellular organisms; Archaea; TACK group; Crenarchaeota; Thermoprotei; Desulfurococcales; Pyrodictiaceae; Pyrodictium
LQMP00000000.1	Hadesarchaea archaeon YNP_N21	Y	cellular organisms; Archaea; Euryarchaeota; Hadesarchaea; unclassified Hadesarchaea
LQMQ00000000.1	Hadesarchaea archaeon YNP_45	Y	cellular organisms; Archaea; Euryarchaeota; Hadesarchaea; unclassified Hadesarchaea
LRSK01000000.1	Candidatus Thorarchaeota archaeon SMTZ1-83	Y	cellular organisms; Archaea; Asgard group; Candidatus Thorarchaeota
LRSL01000000.1	Candidatus Thorarchaeota archaeon SMTZ1-45	Y	cellular organisms; Archaea; Asgard group; Candidatus Thorarchaeota
LSSB00000000.1	Theionarchaea archaeon DG-70	Y	cellular organisms; Archaea; Euryarchaeota; Theionarchaea; unclassified Theionarchaea
LSSC00000000.1	Theionarchaea archaeon DG-70-1	Y	cellular organisms; Archaea; Euryarchaeota; Theionarchaea; unclassified Theionarchaea
LTAZ00000000.1	Halalkalicoccus paucihalophilus	Y	cellular organisms; Archaea; Euryarchaeota; Halobacteria; Halobacteriales; Halobacteriaceae; Halalkalicoccus
LURP00000000.1	Marine group II euryarchaeote REDSEA-S03_B6	Y	cellular organisms; Archaea; Euryarchaeota; unclassified Euryarchaeota; Marine Group II
LURR00000000.1	Marine group II euryarchaeote REDSEA-S11_B3N4	Y	cellular organisms; Archaea; Euryarchaeota; unclassified Euryarchaeota; Marine Group II
LUYF00000000.1	Methanosarcinales archaeon Methan_02	Y	cellular organisms; Archaea; Euryarchaeota; Methanomicrobia; Methanosarcinales; unclassified Methanosarcinales
LYOR00000000.1	Candidatus Syntrophoarchaeum butanivorans	Y	cellular organisms; Archaea; Euryarchaeota; Methanomicrobia; Methanosarcinales; unclassified Methanosarcinales; ANME-2 cluster; Candidatus Syntrophoarchaeum
LYOS00000000.1	Candidatus Syntrophoarchaeum caldarius	Y	cellular organisms; Archaea; Euryarchaeota; Methanomicrobia; Methanosarcinales; unclassified Methanosarcinales; ANME-2 cluster; Candidatus Syntrophoarchaeum
MAGS01000000.1	Candidatus Methanomethylicus mesodigestum	Y	cellular organisms; Archaea; TACK group; Candidatus Verstraetearchaeota; Candidatus Methanomethylia; Candidatus Methanomethyliales; Candidatus Methanomethyliaceae; Candidatus Methanomethylicus
MAGT01000000.1	Candidatus Methanomethylicus mesodigestum	Y	cellular organisms; Archaea; TACK group; Candidatus Verstraetearchaeota; Candidatus Methanomethylia; Candidatus Methanomethyliales; Candidatus Methanomethyliaceae; Candidatus Methanomethylicus
MAGU01000000.1	Candidatus Methanomethylicus oleusabulum	Y	cellular organisms; Archaea; TACK group; Candidatus Verstraetearchaeota; Candidatus Methanomethylia; Candidatus Methanomethyliales; Candidatus Methanomethyliaceae; Candidatus Methanomethylicus
MAGV01000000.1	Candidatus Methanosuratus petracarbonis	Y	cellular organisms; Archaea; TACK group; Candidatus Verstraetearchaeota; Candidatus Methanomethylia; Candidatus Methanomethyliales; Candidatus Methanomethyliaceae; Candidatus Methanosuratus
MBAA00000000.1	Candidatus Lokiarchaeota archaeon CR_4	Y	cellular organisms; Archaea; Asgard group; Candidatus Lokiarchaeota; unclassified Lokiarchaeota
MCBC00000000	Candidatus Altiarchaeales archaeon WOR_SM1_86-2	Y	cellular organisms; Archaea; Euryarchaeota; unclassified Euryarchaeota; Candidatus Altiarchaeales; unclassified Candidatus Altiarchaeales
MCBE00000000	Candidatus Altiarchaeales archaeon WOR_SM1_SCG	Y	cellular organisms; Archaea; Euryarchaeota; unclassified Euryarchaeota; Candidatus Altiarchaeales; unclassified Candidatus Altiarchaeales
MDVR00000000.1	Candidatus Heimdallarchaeota archaeon LC_2	Y	cellular organisms; Archaea; Asgard group; Candidatus Heimdallarchaeota
MDVS00000000.1	Candidatus Heimdallarchaeota archaeon LC_3	Y	cellular organisms; Archaea; Asgard group; Candidatus Heimdallarchaeota
MDVT01000000.1	Candidatus Odinarchaeota archaeon LCB_4	Y	cellular organisms; Archaea; Asgard group; Candidatus Odinarchaeota
MEHG01000000.1	Candidatus Thorarchaeota archaeon AB_25	Y	cellular organisms; Archaea; Asgard group; Candidatus Thorarchaeota
MEHH00000000.1	Candidatus Heimdallarchaeota archaeon AB_125	Y	cellular organisms; Archaea; Asgard group; Candidatus Heimdallarchaeota
MFRR00000000	Candidatus Micrarchaeota archaeon RBG_16_36_9	Y	cellular organisms; Archaea; DPANN group; Candidatus Micrarchaeota; unclassified Candidatus Micrarchaeota
MFRS00000000	Candidatus Micrarchaeota archaeon RBG_16_49_10	Y	cellular organisms; Archaea; DPANN group; Candidatus Micrarchaeota; unclassified Candidatus Micrarchaeota
MFWM00000000	Candidatus Pacearchaeota archaeon RBG_13_33_26	Y	cellular organisms; Archaea; DPANN group; Candidatus Pacearchaeota
MFWO00000000	Candidatus Pacearchaeota archaeon RBG_16_35_8	Y	cellular organisms; Archaea; DPANN group; Candidatus Pacearchaeota
MFWP00000000	Candidatus Pacearchaeota archaeon RBG_19FT_COMBO_34_9	Y	cellular organisms; Archaea; DPANN group; Candidatus Pacearchaeota
MGFI00000000	Candidatus Woesearchaeota archaeon RBG_13_36_6	Y	cellular organisms; Archaea; DPANN group; Candidatus Woesearchaeota
MIYT00000000.1	Marine Group III euryarchaeote CG-Bathy2	Y	cellular organisms; Archaea; Euryarchaeota; unclassified Euryarchaeota; Marine Group III
MIZA00000000.1	Marine Group III euryarchaeote CG-Epi1	Y	cellular organisms; Archaea; Euryarchaeota; unclassified Euryarchaeota; Marine Group III
MNVV00000000	Candidatus Pacearchaeota archaeon CG1_02_30_18	Y	cellular organisms; Archaea; DPANN group; Candidatus Pacearchaeota
MNWU00000000	Candidatus Woesearchaeota archaeon CG1_02_33_12	Y	cellular organisms; Archaea; DPANN group; Candidatus Woesearchaeota
MNWV00000000	Candidatus Woesearchaeota archaeon CG1_02_47_18	Y	cellular organisms; Archaea; DPANN group; Candidatus Woesearchaeota
MNWW00000000	Candidatus Woesearchaeota archaeon CG1_02_57_44	Y	cellular organisms; Archaea; DPANN group; Candidatus Woesearchaeota
MNZY00000000	Candidatus Altiarchaeum sp. CG2_30_32_3053	Y	cellular organisms; Archaea; Euryarchaeota; unclassified Euryarchaeota; Candidatus Altiarchaeales; Candidatus Altiarchaeum
MOEG00000000	Candidatus Micrarchaeum acidiphilum ARMAN-1	Y	cellular organisms; Archaea; DPANN group; Candidatus Micrarchaeota; Candidatus Micrarchaeum; Candidatus Micrarchaeum acidiphilum
MTMA00000000	Candidatus Geothermarchaeota archaeon JdFR-13	Y	cellular organisms; Archaea; TACK group; Candidatus Geothermarchaeota
MTMB00000000	Candidatus Geothermarchaeota archaeon JdFR-14	Y	cellular organisms; Archaea; TACK group; Candidatus Geothermarchaeota
MTME00000000	Candidatus Hydrothermarchaeota archaeon JdFR-17	Y	cellular organisms; Archaea; Euryarchaeota; unclassified Euryarchaeota; Marine benthic group (Euryarchaeota); Candidatus Hydrothermarchaeota
MTMF00000000	Candidatus Hydrothermarchaeota archaeon JdFR-18	Y	cellular organisms; Archaea; Euryarchaeota; unclassified Euryarchaeota; Marine benthic group (Euryarchaeota); Candidatus Hydrothermarchaeota
Total	242	232	242

## Sheet: TableS2
TableS2. Collection of ribosomal proteins used for phylogenomic analysis and correspondence with literature ribosomal protein sets.
arch_rp44	in Hug et al rp15 collection	arCOG description	Yutin et al. (2012) nomenclature	Distribution	aln length	trimmed aln length	Notes
arCOG04113	N	Ribosomal protein L16	L10e	Archaea	384	137
arCOG04288	N	Ribosomal protein L10	L10p or L10	Universal	479	223
arCOG04372	N	Ribosomal protein L11	L11p or L11	Universal	414	148
arCOG04287	N	Ribosomal protein L12E/L44/L45/RPP1/RPP2	L12p or L7/L12	Universal	231	75
arCOG04242	N	Ribosomal protein L13	L13p or L13	Universal	416	90
arCOG04095	Y	Ribosomal protein L14	L14p or L14	Universal	194	115
arCOG04209	N	Ribosomal protein L15E	L15e	Archaea	517	161
arCOG00779	Y	Ribosomal protein L15	L15p or L15	Universal	368	71
arCOG00780	N	Ribosomal protein L18E (prokaryotic L15)	L18e	Archaea	260	103
arCOG04088	Y	Ribosomal protein L18	L18p or L18	Universal	447	141
arCOG04089	N	Ribosomal protein L19E	L19e	Archaea	279	119
arCOG04289	N	Ribosomal protein L1	L1p or L1	Universal	403	183
arCOG04098	Y	Ribosomal protein L22	L22p or L22	Universal	565	110	Phylosift profile rarely detects it in DPANN
arCOG04072	N	Ribosomal protein L23	L23p or L23	Universal	253	78
arCOG04094	Y	Ribosomal protein L24	L24p or L24	Universal	405	95
arCOG04067	Y	Ribosomal protein L2	L2p or L2	Universal	375	209
arCOG04086	N	Ribosomal protein L30	L30p or L30	Universal	340	112
arCOG00781	N	Ribosomal protein L32E	L32e	Archaea	736	71
arCOG04208	N	Ribosomal protein L37AE/L43A	L37ae	Archaea	246	58
arCOG04070	Y	Ribosomal protein L3	L3p or L3	Universal	602	268
arCOG04071	Y	Ribosomal protein L4/L1e	L4p or L4	Universal	472	206
arCOG04092	Y	Ribosomal protein L5	L5p or L5	Universal	313	129
arCOG04090	Y	Ribosomal protein L6P	L6p or L6	Universal	306	135
arCOG01751	N	Ribosomal protein HS6-type (S12/L30/L7a)	L7ae	Universal	370	112
arCOG01758	Y	Ribosomal protein S10	S10p or S10	Universal	160	92
arCOG04240	N	Ribosomal protein S11	S11p or S11	Universal	314	123
arCOG04255	N	Ribosomal protein S12	S12p or S12	Universal	186	133
arCOG01722	N	Ribosomal protein S13	S13p or S13	Universal	412	112
arCOG04185	N	Ribosomal protein S15P	S15p or S15	Universal	291	139
arCOG04096	Y	Ribosomal protein S17	S17p or S17	Universal	379	78
arCOG01344	N	Ribosomal protein S19E (S16A)	S19e	Archaea	498	112
arCOG04099	Y	Ribosomal protein S19	S19p or S19	Universal	298	105
arCOG04314	N	Ribosomal protein S28E/S33	S28e	Archaea	254	59
arCOG04245	N	Ribosomal protein S2	S2p or S2	Universal	698	160
arCOG04186	N	Ribosomal protein S3AE	S3ae	Archaea	645	125
arCOG04097	Y	Ribosomal protein S3	S3p or S3	Universal	782	173
arCOG04093	N	Ribosomal protein S4E	S4e	Archaea	433	165
arCOG04239	N	Ribosomal protein S4 or related protein	S4p or S4	Universal	430	134
arCOG04087	N	Ribosomal protein S5	S5p or S5	Universal	624	176
arCOG01946	N	Ribosomal protein S6E (S10)	S6e	Archaea	531	92
arCOG04254	N	Ribosomal protein S7	S7p or S7	Universal	466	173
arCOG04154	N	Ribosomal protein S8E	S8e	Archaea	231	101
arCOG04091	Y	Ribosomal protein S8	S8p or S8	Universal	181	120
arCOG04243	N	Ribosomal protein S9	S9p or S9	Universal	281	118
44	15	44			17469	5639

## Sheet: TableS3
TableS3. GTDB-tk (lineage_wf) output.
user_genome	classification	fastani_reference	fastani_reference_radius	fastani_taxonomy	fastani_ani	fastani_af	closest_placement_reference	closest_placement_taxonomy	closest_placement_ani	closest_placement_af	classification_method	note	other_related_references(genome_id,species_name,radius,ANI,AF)	aa_percent	translation_table	red_value	warnings
LFW_Bin_00028	d__Archaea;p__Altiarchaeota;c__Altiarchaeia;o__SCGC-AAA252-I15;f__SCGC-AAA252-I15;g__;s__	N/A	N/A	N/A	N/A	N/A	N/A	N/A	N/A	N/A	Placement	taxonomic novelty determined using RED	N/A	85.46	11	0.675552	N/A
LFW_Bin_00283_4_5	d__Archaea;p__Crenarchaeota;c__Nitrososphaeria;o__Nitrososphaerales;f__Nitrosopumilaceae;g__;s__	N/A	N/A	N/A	N/A	N/A	N/A	N/A	N/A	N/A	Placement	taxonomic novelty determined using RED	N/A	46.99	11	0.874771	N/A
LFW_Bin_00280_1_1	d__Archaea;p__Halobacterota;c__Methanosarcinia;o__Methanosarcinales;f__Methanoperedenaceae;g__Methanoperedens;s__	GCF_900196725.1	95	d__Archaea;p__Halobacterota;c__Methanosarcinia;o__Methanosarcinales;f__Methanoperedenaceae;g__Methanoperedens;s__Methanoperedens nitroreducens_A	77.41	0.31	N/A	N/A	N/A	N/A	Placement	taxonomic classification fully defined by topology	GCF_000685155.1, s__Methanoperedens nitroreducens, 95.0, 76.44, 0.21; GCF_002487355.1, s__Methanoperedens sp002487355, 95.0, 76.39, 0.18; GCA_003104905.1, s__Methanoperedens sp003104905, 95.0, 76.19, 0.15	61.65	11	0.847771	N/A
LFW_Bin_00280_3_2	d__Archaea;p__Halobacterota;c__Methanosarcinia;o__Methanosarcinales;f__Methanoperedenaceae;g__Methanoperedens;s__	GCF_900196725.1	95	d__Archaea;p__Halobacterota;c__Methanosarcinia;o__Methanosarcinales;f__Methanoperedenaceae;g__Methanoperedens;s__Methanoperedens nitroreducens_A	77.56	0.27	N/A	N/A	N/A	N/A	Placement	taxonomic classification fully defined by topology	GCA_003104905.1, s__Methanoperedens sp003104905, 95.0, 77.27, 0.18; GCF_002487355.1, s__Methanoperedens sp002487355, 95.0, 76.96, 0.23; GCF_000685155.1, s__Methanoperedens nitroreducens, 95.0, 76.68, 0.22	96.39	11	0.848348	N/A
LFW_Bin_00280_2_2	d__Archaea;p__Halobacterota;c__Methanosarcinia;o__Methanosarcinales;f__Methanoperedenaceae;g__Methanoperedens;s__	GCF_002487355.1	95	d__Archaea;p__Halobacterota;c__Methanosarcinia;o__Methanosarcinales;f__Methanoperedenaceae;g__Methanoperedens;s__Methanoperedens sp002487355	78.13	0.19	N/A	N/A	N/A	N/A	Placement	taxonomic classification fully defined by topology	GCA_003104905.1, s__Methanoperedens sp003104905, 95.0, 77.28, 0.15; GCF_900196725.1, s__Methanoperedens nitroreducens_A, 95.0, 77.12, 0.25; GCF_000685155.1, s__Methanoperedens nitroreducens, 95.0, 76.25, 0.13	68.77	11	0.848801	N/A
LFW_Bin_00280_4	d__Archaea;p__Halobacterota;c__Methanosarcinia;o__Methanosarcinales;f__Methanoperedenaceae;g__Methanoperedens;s__	GCF_002487355.1	95	d__Archaea;p__Halobacterota;c__Methanosarcinia;o__Methanosarcinales;f__Methanoperedenaceae;g__Methanoperedens;s__Methanoperedens sp002487355	77.93	0.28	N/A	N/A	N/A	N/A	Placement	taxonomic classification fully defined by topology	GCA_003104905.1, s__Methanoperedens sp003104905, 95.0, 77.38, 0.24; GCF_900196725.1, s__Methanoperedens nitroreducens_A, 95.0, 77.15, 0.28; GCF_000685155.1, s__Methanoperedens nitroreducens, 95.0, 76.56, 0.22	93.85	11	0.864669	N/A
LFW_Bin_00280_3_1	d__Archaea;p__Halobacterota;c__Methanosarcinia;o__Methanosarcinales;f__Methanoperedenaceae;g__Methanoperedens;s__	GCF_900196725.1	95	d__Archaea;p__Halobacterota;c__Methanosarcinia;o__Methanosarcinales;f__Methanoperedenaceae;g__Methanoperedens;s__Methanoperedens nitroreducens_A	88.92	0.67	N/A	N/A	N/A	N/A	Placement	taxonomic classification fully defined by topology	GCF_000685155.1, s__Methanoperedens nitroreducens, 95.0, 77.58, 0.29; GCF_002487355.1, s__Methanoperedens sp002487355, 95.0, 76.96, 0.16; GCA_003104905.1, s__Methanoperedens sp003104905, 95.0, 76.72, 0.12	96.9	11	0.965502	N/A
LFW_Bin_00024	d__Archaea;p__Halobacterota;c__Methanosarcinia;o__Methanosarcinales;f__Methanoperedenaceae;g__Methanoperedens;s__	GCF_002487355.1	95	d__Archaea;p__Halobacterota;c__Methanosarcinia;o__Methanosarcinales;f__Methanoperedenaceae;g__Methanoperedens;s__Methanoperedens sp002487355	92.46	0.78	N/A	N/A	N/A	N/A	Placement	taxonomic classification fully defined by topology	GCA_003104905.1, s__Methanoperedens sp003104905, 95.0, 81.04, 0.54; GCF_900196725.1, s__Methanoperedens nitroreducens_A, 95.0, 78.72, 0.2; GCF_000685155.1, s__Methanoperedens nitroreducens, 95.0, 76.97, 0.12	94.13	11	0.977079	N/A
LFW_Bin_00151_1	d__Archaea;p__Halobacterota;c__Methanosarcinia;o__Methanotrichales;f__Methanotrichaceae;g__;s__	N/A	N/A	N/A	N/A	N/A	N/A	N/A	N/A	N/A	Placement	taxonomic novelty determined using RED	N/A	66.2	11	0.846523	N/A
LFW_Bin_00151_2	d__Archaea;p__Halobacterota;c__Methanosarcinia;o__Methanotrichales;f__Methanotrichaceae;g__;s__	N/A	N/A	N/A	N/A	N/A	N/A	N/A	N/A	N/A	Placement	taxonomic novelty determined using RED	N/A	75.92	11	0.864096	N/A
LFW_Bin_00083_1	d__Archaea;p__Halobacterota;c__Methanosarcinia;o__Methanotrichales;f__Methanotrichaceae;g__Fen-7;s__	GCA_003162615.1	95	d__Archaea;p__Halobacterota;c__Methanosarcinia;o__Methanotrichales;f__Methanotrichaceae;g__Fen-7;s__Fen-7 sp003162615	87.43	0.53	N/A	N/A	N/A	N/A	Placement	taxonomic novelty determined using RED	N/A	48.77	11	0.970077	N/A
LFW_Bin_00252_2	d__Archaea;p__Iainarchaeota;c__Iainarchaeia;o__;f__;g__;s__	N/A	N/A	N/A	N/A	N/A	N/A	N/A	N/A	N/A	Placement	taxonomic novelty determined using RED	N/A	75.39	11	0.4639	N/A
LFW_Bin_00281_4	d__Archaea;p__Iainarchaeota;c__Iainarchaeia;o__Iainarchaeales;f__Iainarchaeaceae;g__UBA10205;s__	N/A	N/A	N/A	N/A	N/A	N/A	N/A	N/A	N/A	Placement	taxonomic novelty determined using RED	N/A	64.15	11	0.849283	N/A
LFW_Bin_00242_1	d__Archaea;p__Micrarchaeota;c__Micrarchaeia;o__;f__;g__;s__	N/A	N/A	N/A	N/A	N/A	N/A	N/A	N/A	N/A	Placement	taxonomic novelty determined using RED	N/A	70.41	11	0.429157	N/A
LFW_Bin_00144_2_1	d__Archaea;p__Micrarchaeota;c__Micrarchaeia;o__;f__;g__;s__	N/A	N/A	N/A	N/A	N/A	N/A	N/A	N/A	N/A	Placement	taxonomic novelty determined using RED	N/A	41.8	11	0.439609	N/A
LFW_Bin_00125_1	d__Archaea;p__Micrarchaeota;c__Micrarchaeia;o__Micrarchaeales;f__;g__;s__	N/A	N/A	N/A	N/A	N/A	N/A	N/A	N/A	N/A	Placement	taxonomic novelty determined using RED	N/A	62.51	11	0.60567	N/A
LFW_Bin_00281_7	d__Archaea;p__Micrarchaeota;c__Micrarchaeia;o__UBA10214;f__;g__;s__	N/A	N/A	N/A	N/A	N/A	N/A	N/A	N/A	N/A	Placement	taxonomic classification fully defined by topology	N/A	88.08	11	0.544886	N/A
LFW_Bin_00121_3	d__Archaea;p__Micrarchaeota;c__Micrarchaeia;o__UBA10214;f__;g__;s__	N/A	N/A	N/A	N/A	N/A	N/A	N/A	N/A	N/A	Placement	taxonomic classification fully defined by topology	N/A	87.35	11	0.547294	N/A
LFW_Bin_00035	d__Archaea;p__Micrarchaeota;c__Micrarchaeia;o__UBA10214;f__UBA10161;g__;s__	N/A	N/A	N/A	N/A	N/A	N/A	N/A	N/A	N/A	Placement	taxonomic novelty determined using RED	N/A	85.73	11	0.720292	N/A
LFW_Bin_00281_6_1	d__Archaea;p__Micrarchaeota;c__Micrarchaeia;o__UBA10214;f__UBA10161;g__;s__	N/A	N/A	N/A	N/A	N/A	N/A	N/A	N/A	N/A	Placement	taxonomic novelty determined using RED	N/A	47.35	11	0.7717	N/A
LFW_Bin_00029	d__Archaea;p__Micrarchaeota;c__Micrarchaeia;o__UBA10214;f__UBA10161;g__;s__	N/A	N/A	N/A	N/A	N/A	N/A	N/A	N/A	N/A	Placement	taxonomic novelty determined using RED	N/A	86.94	11	0.790378	N/A
LFW_Bin_00281_3_2	d__Archaea;p__Micrarchaeota;c__Micrarchaeia;o__UBA10214;f__UBA10161;g__UBA10161;s__	UBA10161	95	d__Archaea;p__Micrarchaeota;c__Micrarchaeia;o__UBA10214;f__UBA10161;g__UBA10161;s__UBA10161 sp10161u	76.83	0.18	N/A	N/A	N/A	N/A	Placement	taxonomic novelty determined using RED	N/A	72.29	11	0.840498	N/A
LFW_Bin_00281_5_4	d__Archaea;p__Micrarchaeota;c__Micrarchaeia;o__UBA10214;f__UBA10161;g__UBA10161;s__	UBA10161	95	d__Archaea;p__Micrarchaeota;c__Micrarchaeia;o__UBA10214;f__UBA10161;g__UBA10161;s__UBA10161 sp10161u	79.93	0.39	N/A	N/A	N/A	N/A	Placement	taxonomic novelty determined using RED	N/A	52.89	11	0.892552	N/A
LFW_Bin_00281_1_2	d__Archaea;p__Micrarchaeota;c__Micrarchaeia;o__UBA10214;f__UBA10214;g__;s__	N/A	N/A	N/A	N/A	N/A	N/A	N/A	N/A	N/A	Placement	taxonomic novelty determined using RED	N/A	43.72	11	0.618805	N/A
LFW_Bin_00283_2	d__Archaea;p__Micrarchaeota;c__Micrarchaeia;o__UBA10214;f__UBA10214;g__;s__	N/A	N/A	N/A	N/A	N/A	N/A	N/A	N/A	N/A	Placement	taxonomic novelty determined using RED	N/A	86.67	11	0.697054	N/A
LFW_Bin_00156_1	d__Archaea;p__Micrarchaeota;c__Micrarchaeia;o__UBA8480;f__;g__;s__	N/A	N/A	N/A	N/A	N/A	N/A	N/A	N/A	N/A	Placement	taxonomic novelty determined using RED	N/A	62.16	11	0.484267	N/A
LFW_Bin_00144_1	d__Archaea;p__Micrarchaeota;c__Micrarchaeia;o__UBA8480;f__0-14-0-20-59-11;g__0-14-0-20-59-11;s__	GCA_002763345.1	95	d__Archaea;p__Micrarchaeota;c__Micrarchaeia;o__UBA8480;f__0-14-0-20-59-11;g__0-14-0-20-59-11;s__0-14-0-20-59-11 sp002763345	81.99	0.53	N/A	N/A	N/A	N/A	Placement	taxonomic novelty determined using RED	N/A	78.22	11	0.935319	N/A
LFW_Bin_00252_1	d__Archaea;p__Nanoarchaeota;c__Nanoarchaeia;o__CG07-land;f__CG07-land;g__;s__	N/A	N/A	N/A	N/A	N/A	N/A	N/A	N/A	N/A	Placement	taxonomic novelty determined using RED	N/A	70.86	11	0.709064	N/A
LFW_Bin_00165_1	d__Archaea;p__Nanoarchaeota;c__Nanoarchaeia;o__Pacearchaeales;f__;g__;s__	N/A	N/A	N/A	N/A	N/A	N/A	N/A	N/A	N/A	Placement	taxonomic classification fully defined by topology	N/A	59.54	11	0.816818	N/A
LFW_Bin_00170_1	d__Archaea;p__Nanoarchaeota;c__Nanoarchaeia;o__Pacearchaeales;f__ARS1160;g__;s__	N/A	N/A	N/A	N/A	N/A	N/A	N/A	N/A	N/A	Placement	taxonomic novelty determined using RED	N/A	54.59	11	0.77379	N/A
LFW_Bin_00170_3	d__Archaea;p__Nanoarchaeota;c__Nanoarchaeia;o__Pacearchaeales;f__GW2011-AR1;g__;s__	N/A	N/A	N/A	N/A	N/A	N/A	N/A	N/A	N/A	Placement	taxonomic novelty determined using RED	N/A	56.73	11	0.777886	N/A
LFW_Bin_00262_5	d__Archaea;p__Nanoarchaeota;c__Nanoarchaeia;o__Pacearchaeales;f__GW2011-AR1;g__RBG-13-33-26;s__	GCA_001786415.1	95	d__Archaea;p__Nanoarchaeota;c__Nanoarchaeia;o__Pacearchaeales;f__GW2011-AR1;g__RBG-13-33-26;s__RBG-13-33-26 sp001786415	77.3	0.31	N/A	N/A	N/A	N/A	Placement	taxonomic novelty determined using RED	N/A	51.7	11	0.881924	N/A
LFW_Bin_00273_1	d__Archaea;p__Nanoarchaeota;c__Nanoarchaeia;o__Pacearchaeales;f__GW2011-AR1;g__RBG-13-33-26;s__	GCA_001786415.1	95	d__Archaea;p__Nanoarchaeota;c__Nanoarchaeia;o__Pacearchaeales;f__GW2011-AR1;g__RBG-13-33-26;s__RBG-13-33-26 sp001786415	78.31	0.36	N/A	N/A	N/A	N/A	Placement	taxonomic novelty determined using RED	N/A	58.49	11	0.883901	N/A
LFW_Bin_00262_2	d__Archaea;p__Nanoarchaeota;c__Nanoarchaeia;o__Pacearchaeales;f__GW2011-AR1;g__RBG-13-33-26;s__	GCA_001786415.1	95	d__Archaea;p__Nanoarchaeota;c__Nanoarchaeia;o__Pacearchaeales;f__GW2011-AR1;g__RBG-13-33-26;s__RBG-13-33-26 sp001786415	77.22	0.32	N/A	N/A	N/A	N/A	Placement	taxonomic novelty determined using RED	N/A	51.54	11	0.890268	N/A
LFW_Bin_00252_3	d__Archaea;p__Nanoarchaeota;c__Nanoarchaeia;o__Woesearchaeales;f__ARS49;g__;s__	N/A	N/A	N/A	N/A	N/A	N/A	N/A	N/A	N/A	Placement	taxonomic novelty determined using RED	N/A	65.93	11	0.780783	N/A
LFW_Bin_00046	d__Archaea;p__Nanohaloarchaeota;c__Nanosalinia;o__;f__;g__;s__	N/A	N/A	N/A	N/A	N/A	N/A	N/A	N/A	N/A	Placement	taxonomic novelty determined using RED	N/A	79.9	11	0.355572	N/A
LFW_Bin_00068_2	d__Archaea;p__Thermoplasmatota;c__E2;o__DHVEG-1;f__DHVEG-1;g__SM1-50;s__	GCA_002506745.1	95	d__Archaea;p__Thermoplasmatota;c__E2;o__DHVEG-1;f__DHVEG-1;g__SM1-50;s__SM1-50 sp002506745	78.81	0.27	N/A	N/A	N/A	N/A	Placement	taxonomic classification fully defined by topology	GCA_002496355.1, s__SM1-50 sp002496355, 95.0, 77.86, 0.2; GCA_001595945.1, s__SM1-50 sp001595945, 95.0, 77.67, 0.23; GCA_002900555.1, s__SM1-50 sp002900555, 95.0, 77.66, 0.22	87.82	11	0.91343	N/A

## Sheet: TableS4
TableS4. Additional DPANN genomes from IMG included in the multivariate analysis prior completeness filtering.
IMG Genome ID	Sequencing Status	Genome Name / Sample Name	Phylum_fix
2785511021	Permanent Draft	Candidatus Aenigmarchaeota archaeon CG_4_10_14_0_8_um_filter_37_24	Aenigmarchaeota
2721755894	Permanent Draft	Unclassified Candidatus Aenigmarchaeota DRTY6 bin_65	Aenigmarchaeota
2770939348	Permanent Draft	unclassified Aenigmarchaeota Obs2_genome_019 Obs2_genome_019	Aenigmarchaeota
2264867062	Permanent Draft	Aenigmarchaeota archaeon JGI 0000106-F11 (contamination screened)	Aenigmarchaeota
2785511041	Permanent Draft	Candidatus Aenigmarchaeota archaeon CG_4_10_14_3_um_filter_37_21	Aenigmarchaeota
2785511042	Permanent Draft	Candidatus Aenigmarchaeota archaeon CG15_BIG_FIL_POST_REV_8_21_14_020_37_27	Aenigmarchaeota
2264867065	Permanent Draft	Candidatus Aenigmarchaeum subterraneum SCGC AAA011-O16 (contamination screened)	Aenigmarchaeota
2785511040	Permanent Draft	Candidatus Aenigmarchaeota archaeon CG_4_8_14_3_um_filter_37_24	Aenigmarchaeota
2721755893	Permanent Draft	Unclassified Candidatus Aenigmarchaeota DRTY7 bin_34	Aenigmarchaeota
2721755895	Permanent Draft	Unclassified Candidatus Aenigmarchaeota GMQ bin_18-1	Aenigmarchaeota
2785511039	Permanent Draft	Candidatus Aenigmarchaeota archaeon CG_4_9_14_3_um_filter_37_18	Aenigmarchaeota
2767802469	Permanent Draft	Unclassified Aenigmarchaeota Obs2_genome_019	Aenigmarchaeota
2785511038	Permanent Draft	Candidatus Aenigmarchaeota archaeon CG01_land_8_20_14_3_00_37_9	Aenigmarchaeota
2264867066	Permanent Draft	Diapherotrites archaeon SCGC AAA011-K09 (contamination screened)	Diapherotrites
2785510942	Permanent Draft	Candidatus Diapherotrites archaeon CG10_big_fil_rev_8_21_14_0_10_31_34	Diapherotrites
2785510945	Permanent Draft	Candidatus Diapherotrites archaeon CG08_land_8_20_14_0_20_34_12	Diapherotrites
2519103050	Permanent Draft	Diapherotrites archaeon SCGC AAA011-N19 (contamination screened)	Diapherotrites
2785510943	Permanent Draft	Candidatus Diapherotrites archaeon CG09_land_8_20_14_0_10_32_12	Diapherotrites
2778261189	Permanent Draft	Diapherotrites archaeon ARS1307	Diapherotrites
2785510944	Permanent Draft	Candidatus Diapherotrites archaeon CG_4_10_14_0_2_um_filter_31_5	Diapherotrites
2785510941	Permanent Draft	Candidatus Diapherotrites archaeon CG11_big_fil_rev_8_21_14_0_20_37_9	Diapherotrites
2802429408	Permanent Draft	Diapherotrites archaeon ARS1427	Diapherotrites
2785510946	Permanent Draft	Candidatus Diapherotrites archaeon CG08_land_8_20_14_0_20_30_16	Diapherotrites
2785510809	Permanent Draft	candidate division Huberarchaea crystalense CG03_land_8_20_14_0_80_31_114	Huberarchaeota
2785511286	Permanent Draft	Candidatus Micrarchaeota archaeon CG_4_10_14_0_2_um_filter_60_11	Micrarchaeota
2698536761	Draft	Micrarchaeota archaeon_FK.AMD.2014.bin.40	Micrarchaeota
2698536768	Draft	Micrarchaeota archaeon_FK.Sedi.bin.28	Micrarchaeota
2785511272	Permanent Draft	Candidatus Micrarchaeota archaeon CG_4_10_14_0_2_um_filter_49_7	Micrarchaeota
2698536760	Draft	Micrarchaeota archaeon_FK.AMD.2014.bin.36	Micrarchaeota
2698536773	Draft	Micrarchaeota archaeon_LR.AMD.A.bin.1	Micrarchaeota
2698536755	Draft	Micrarchaeota archaeon_FK.AMD.2010.bin.24	Micrarchaeota
2698536754	Draft	Micrarchaeota archaeon_FK.AMD.2010.bin.22	Micrarchaeota
2698536769	Draft	Micrarchaeota archaeon_FK.Sedi.bin.35	Micrarchaeota
2698536777	Draft	Micrarchaeota archaeon_ARMAN-1	Micrarchaeota
2698536772	Draft	Micrarchaeota archaeon_TC.Endo.bin.11	Micrarchaeota
2698536775	Draft	Micrarchaeota archaeon_Me.Endo.bin.1	Micrarchaeota
2785511287	Permanent Draft	Candidatus Micrarchaeota archaeon CG06_land_8_20_14_3_00_50_6	Micrarchaeota
2785511284	Permanent Draft	Candidatus Micrarchaeota archaeon CG11_big_fil_rev_8_21_14_0_20_47_5	Micrarchaeota
2698536765	Draft	Micrarchaeota archaeon_FK.AMD.2014.bin.88	Micrarchaeota
2785511282	Permanent Draft	Candidatus Micrarchaeota archaeon CG09_land_8_20_14_0_10_55_25	Micrarchaeota
2698536767	Draft	Micrarchaeota archaeon_FK.AMD.2014.bin.97	Micrarchaeota
2698536792	Draft	Micrarchaeota archaeon_ARMAN-2	Micrarchaeota
2698536758	Draft	Micrarchaeota archaeon_FK.AMD.2014.bin.121	Micrarchaeota
2698536762	Draft	Micrarchaeota archaeon_FK.AMD.2014.bin.52	Micrarchaeota
2785511279	Permanent Draft	Candidatus Micrarchaeota archaeon CG_4_10_14_0_8_um_filter_60_7	Micrarchaeota
2698536774	Draft	Micrarchaeota archaeon_TC.Endo.bin.32	Micrarchaeota
2698536756	Draft	Micrarchaeota archaeon_FK.AMD.2014.bin.113	Micrarchaeota
2698536770	Draft	Micrarchaeota archaeon_FK.Sedi.bin.12.4	Micrarchaeota
2785511280	Permanent Draft	Candidatus Micrarchaeota archaeon CG08_land_8_20_14_0_20_49_17	Micrarchaeota
2785511285	Permanent Draft	Candidatus Micrarchaeota archaeon CG_4_10_14_0_2_um_filter_55_9	Micrarchaeota
2698536759	Draft	Micrarchaeota archaeon_FK.AMD.2014.bin.20	Micrarchaeota
2785511283	Permanent Draft	Candidatus Micrarchaeota archaeon CG09_land_8_20_14_0_10_60_16	Micrarchaeota
2698536776	Draft	Micrarchaeota archaeon_YNP.OP.bin.241	Micrarchaeota
2698536771	Draft	Micrarchaeota archaeon_TC.Endo.bin.6	Micrarchaeota
2698536763	Draft	Micrarchaeota archaeon_FK.AMD.2014.bin.50	Micrarchaeota
2785511281	Permanent Draft	Candidatus Micrarchaeota archaeon CG08_land_8_20_14_0_20_59_11	Micrarchaeota
2785511289	Permanent Draft	Candidatus Micrarchaeota archaeon CG10_big_fil_rev_8_21_14_0_10_54_18	Micrarchaeota
2698536764	Draft	Micrarchaeota archaeon_FK.AMD.2014.bin.73	Micrarchaeota
2698536753	Draft	Micrarchaeota archaeon_FK.AMD.2010.bin.7	Micrarchaeota
2785511290	Permanent Draft	Candidatus Micrarchaeota archaeon CG10_big_fil_rev_8_21_14_0_10_60_32	Micrarchaeota
2785511288	Permanent Draft	Candidatus Micrarchaeota archaeon CG10_big_fil_rev_8_21_14_0_10_45_29	Micrarchaeota
2786546190	Permanent Draft	Candidatus Micrarchaeota archaeon CG10_big_fil_rev_8_21_14_0_10_59_7	Micrarchaeota
2698536757	Draft	Micrarchaeota archaeon_FK.AMD.2014.bin.115	Micrarchaeota
2698536766	Draft	Micrarchaeota archaeon_FK.AMD.2014.bin.90	Micrarchaeota
2698536790	Draft	Parvarchaeota archaeon_ARMAN-4	Parvarchaeota
2698536782	Draft	Parvarchaeota archaeon_FK.AMD.2014.bin.27	Parvarchaeota
2698536786	Draft	Parvarchaeota archaeon_TC.Endo.bin.24	Parvarchaeota
2698536784	Draft	Parvarchaeota archaeon_FK.Sedi.bin.55.70	Parvarchaeota
2698536779	Draft	Parvarchaeota archaeon_FK.AMD.2010.bin.6	Parvarchaeota
2698536781	Draft	Parvarchaeota archaeon_FK.AMD.2014.bin.17	Parvarchaeota
2698536785	Draft	Parvarchaeota archaeon_TC.Endo.bin.23	Parvarchaeota
2698536783	Draft	Parvarchaeota archaeon_FK.AMD.2014.bin.57	Parvarchaeota
2698536789	Draft	Parvarchaeota archaeon_FK.AMD.2014.bin.10	Parvarchaeota
2698536778	Draft	Parvarchaeota archaeon_FK.AMD.2010.bin.5	Parvarchaeota
2602041910	Permanent Draft	Candidatus Parvarchaeum acidophilus ARMAN-5_5-way FS	Parvarchaeota
2698536787	Draft	Parvarchaeota archaeon_TC.Endo.bin.47	Parvarchaeota
2600255114	Permanent Draft	Candidatus Parvarchaeum acidiphilum ARMAN-4_5-way FS	Parvarchaeota
2698536788	Draft	Parvarchaeota archaeon_LR.AMD.B.bin.3	Parvarchaeota
2698537060	Permanent Draft	Parvarchaeota archaeon JGI CrystG Apr3-1-B10 (unscreened)	Parvarchaeota
2698536780	Draft	Parvarchaeota archaeon_FK.AMD.2014.bin.2	Parvarchaeota
2785511164	Permanent Draft	Candidatus Woesearchaeota archaeon CG10_big_fil_rev_8_21_14_0_10_32_24	Woesearchaeota
2785511163	Permanent Draft	Candidatus Woesearchaeota archaeon CG10_big_fil_rev_8_21_14_0_10_34_12	Woesearchaeota
2785511153	Permanent Draft	Candidatus Woesearchaeota archaeon CG10_big_fil_rev_8_21_14_0_10_47_5	Woesearchaeota
2785511145	Permanent Draft	Candidatus Woesearchaeota archaeon CG10_big_fil_rev_8_21_14_0_10_32_9	Woesearchaeota
2785511130	Permanent Draft	Woesearchaeota archaeon ARS1441	Woesearchaeota
2785511156	Permanent Draft	Candidatus Woesearchaeota archaeon CG10_big_fil_rev_8_21_14_0_10_30_7	Woesearchaeota
2785511148	Permanent Draft	Candidatus Woesearchaeota archaeon CG10_big_fil_rev_8_21_14_0_10_45_5	Woesearchaeota
2785511134	Permanent Draft	Woesearchaeota archaeon ARS73	Woesearchaeota
2811994887	Permanent Draft	unclassified Woesearchaeota BinDmb222	Woesearchaeota
2785511151	Permanent Draft	Candidatus Woesearchaeota archaeon CG06_land_8_20_14_3_00_33_13	Woesearchaeota
2785511144	Permanent Draft	Candidatus Woesearchaeota archaeon CG10_big_fil_rev_8_21_14_0_10_33_12	Woesearchaeota
2785511142	Permanent Draft	Woesearchaeota archaeon ARS1199	Woesearchaeota
2785511159	Permanent Draft	Candidatus Woesearchaeota archaeon CG07_land_8_20_14_0_80_44_23	Woesearchaeota
2785511140	Permanent Draft	Woesearchaeota archaeon ARS106	Woesearchaeota
2785511132	Permanent Draft	Woesearchaeota archaeon NP1295	Woesearchaeota
2785511152	Permanent Draft	Candidatus Woesearchaeota archaeon CG11_big_fil_rev_8_21_14_0_20_43_8	Woesearchaeota
2785511154	Permanent Draft	Candidatus Woesearchaeota archaeon CG11_big_fil_rev_8_21_14_0_20_57_5	Woesearchaeota
2785511160	Permanent Draft	Candidatus Woesearchaeota archaeon CG08_land_8_20_14_0_20_43_7	Woesearchaeota
2785511136	Permanent Draft	Woesearchaeota archaeon ARS21	Woesearchaeota
2785511157	Permanent Draft	Candidatus Woesearchaeota archaeon CG_4_10_14_0_2_um_filter_33_13	Woesearchaeota
2785511133	Permanent Draft	Woesearchaeota archaeon RS366	Woesearchaeota
2785511135	Permanent Draft	Woesearchaeota archaeon ARS49	Woesearchaeota
2785511165	Permanent Draft	Candidatus Woesearchaeota archaeon CG10_big_fil_rev_8_21_14_0_10_37_12	Woesearchaeota
2785511158	Permanent Draft	Candidatus Woesearchaeota archaeon CG_4_10_14_0_2_um_filter_57_5	Woesearchaeota
2785511162	Permanent Draft	Candidatus Woesearchaeota archaeon CG_4_10_14_0_8_um_filter_47_5	Woesearchaeota
2785511146	Permanent Draft	Candidatus Woesearchaeota archaeon CG10_big_fil_rev_8_21_14_0_10_36_11	Woesearchaeota
2785511131	Permanent Draft	Woesearchaeota archaeon ARS74	Woesearchaeota
2785511166	Permanent Draft	Candidatus Woesearchaeota archaeon CG10_big_fil_rev_8_21_14_0_10_44_13	Woesearchaeota
2785511138	Permanent Draft	Woesearchaeota archaeon ARS1041	Woesearchaeota
2785511137	Permanent Draft	Woesearchaeota archaeon ARS1419	Woesearchaeota
2785511147	Permanent Draft	Candidatus Woesearchaeota archaeon CG10_big_fil_rev_8_21_14_0_10_34_8	Woesearchaeota
2785511141	Permanent Draft	Woesearchaeota archaeon ARS118	Woesearchaeota
2785511139	Permanent Draft	Woesearchaeota archaeon ARS117	Woesearchaeota
2785511149	Permanent Draft	Candidatus Woesearchaeota archaeon CG10_big_fil_rev_8_21_14_0_10_45_16	Woesearchaeota
2785511161	Permanent Draft	Candidatus Woesearchaeota archaeon CG_4_10_14_0_2_um_filter_33_10	Woesearchaeota
2785511155	Permanent Draft	Candidatus Woesearchaeota archaeon CG08_land_8_20_14_0_20_47_9	Woesearchaeota
2795385305	Permanent Draft	Uncultured Nanohaloarchaeon archaeon SG1_45_10	Nanohaloarchaeota
2795385307	Permanent Draft	Uncultured Nanohaloarchaeon archaeon SG1_46_23	Nanohaloarchaeota
2795385308	Permanent Draft	Uncultured Nanohaloarchaeon archaeon SG1_45_8	Nanohaloarchaeota
2502422326	Permanent Draft	Candidatus Nanosalina sp. J07AB43	Nanohaloarchaeota
2785511179	Permanent Draft	Nanoarchaeota archaeon ARS1403	Nanoarchaeota
2721755892	Permanent Draft	Unclassified Nanoarchaeota GMQ bin_18-2	Nanoarchaeota
2734482124	Permanent Draft	Nanoarchaeota archaeon SCGC AB-777_f03	Nanoarchaeota
2527291506	Permanent Draft	Nanoarchaeota archaeon SCGC AAA011-K22 (contamination screened)	Nanoarchaeota
2264867072	Permanent Draft	Nanoarchaeota archaeon SCGC AAA011-J2 (contamination screened)	Nanoarchaeota
2721755891	Permanent Draft	Unclassified Nanoarchaeota JZ bin_44	Nanoarchaeota
2264867071	Permanent Draft	Nanoarchaeota archaeon SCGC AAA011-K22 (contamination screened)	Nanoarchaeota
2785511176	Permanent Draft	Nanoarchaeota archaeon ARS1172	Nanoarchaeota
2785511178	Permanent Draft	Nanoarchaeota archaeon ARS1286	Nanoarchaeota
2264867063	Permanent Draft	Nanoarchaeota archaeon SCGC AAA011-D5 (contamination screened)	Nanoarchaeota
2734482131	Permanent Draft	Nanoarchaeota archaeon SCGC AB-777_O03	Nanoarchaeota
2264867069	Permanent Draft	Nanoarchaeota archaeon SCGC AAA011-L22 (contamination screened)	Nanoarchaeota
2785511177	Permanent Draft	Nanoarchaeota archaeon 1420	Nanoarchaeota

## Sheet: TableS5
TableS5. Completeness (%C) and redundancy (%R) estimates of five reference DPANN genomes based on the different SCG collections tested. CheckM Values indicate percentages of the markers detected not native CheckM calculations. Note that CheckM_Prokaryote is discouraged for a proper %C/%R estimation.
Organism	Accession	This work - DPANN93		Anvi'o_Archaea76		Anvi'o_Rinke		CheckM_Archaea		CheckM_Prokaryote		Notes
		%C	%R	%C	%R	%C	%R	%C	%R	%C	%R
Ca. Micrarchaeum acidiphilum ARMAN-2	ACVJ00000000	97.8495	0	84.21	2.63	80.86	1.85	87.25	0.67	92.86	0	Reference/Type Micrarchaeota
Ca. Iainarchaeum andersonii SCGC AAA011-E11	AQRS00000000	94.6237	3.22581	90.79	2.63	83.95	3.7	91.95	0	94.64	1.79	Reference/Type Diapherotrites
archaeon GW2011_AR10	GCA_000830275	95.6989	3.22581	3.95	0	90.12	3.09	91.28	1.34	96.43	0	Closed genome Diapherotrites - single contig assembly
Ca. Mancarchaeum acidiphilum Mia14	GCA_002214165.1	96.7742	0	7.89	0	79.63	0	85.91	0	92.86	0	Closed genome Micrarchaeota - single contig assembly
Nanoarchaeum equitans Kin4-M	IMG2623620724	92.4731	1.07527	9.21	0	72.22	0.62	78.52	0	89.29	0	Reference/Type Nanoarchaeota - closed genome/single contig assembly

## Sheet: TableS6
TableS6. Additional information for candidate species proposed in the present manuscript.
Species name	Ca. Tiddalikarchaeum anstoanum	Ca. Norongarragalina meridionalis	Ca. Gugararchaeum adminiculabundum	Ca. Bilamarchaeum dharawalense	Ca. Burarchaeum australiense	Ca. Anstonella stagnisolia
Designation of the type MAG	LFW-252_1	LFW-144_1	LFW-121_3	LFW-283_2	LFW-281_7	LFW-35
MAG/SAG accession number	ERS2655302	ERS2655293	ERS2655291	ERS2655319	ERS2655318	ERS2655287
Genome status	Draft	Draft	Draft	Draft	Draft	Draft
Genome size	1159435	926732	1472780	1273724	1196731	1332822
GC%	36.5462	57.5374	49.804	40.0261	57.6135	50.28
Country of origin	Australia	Australia	Australia	Australia	Australia	Australia
Region of origin	New South Wales	New South Wales	New South Wales	New South Wales	New South Wales	New South Wales
Source of sample	Subsurface water	Subsurface water	Subsurface water	Subsurface water	Subsurface water	Subsurface water
Sampling date	23 Apr-9 Jun 2015	23 Apr-9 Jun 2015	23 Apr-9 Jun 2015	23 Apr-9 Jun 2015	23 Apr-9 Jun 2015	23 Apr-9 Jun 2015
Geographic location	Little Forest Legacy Site	Little Forest Legacy Site	Little Forest Legacy Site	Little Forest Legacy Site	Little Forest Legacy Site	Little Forest Legacy Site
Latitude	-34.036333	-34.036333	-34.036333	-34.036333	-34.036333	-34.036333
Longitude	150.977167	150.977167	150.977167	150.977167	150.977167	150.977167
Depth	1 m	1 m	1 m	1 m	1 m	1 m
Altitude	132.5 m	132.5 m	132.5 m	132.5 m	132.5 m	132.5 m
Temperature of the sample	18.2-20.9	18.2-20.9	18.2-20.9	18.2-20.9	18.2-20.9	18.2-20.9
pH of the sample	6.3-6.6	6.3-6.6	6.3-6.6	6.3-6.6	6.3-6.6	6.3-6.6
Relationship to O2	Aerotolerant	Aerotolerant	Aerotolerant	Aerotolerant	Aerotolerant	Aerotolerant
Energy metabolism	Chemoorganotroph	Chemoorganotroph	Chemoorganotroph	Chemoorganotroph	Chemoorganotroph	Chemoorganotroph
Assembly	4 samples	4 samples	4 samples	4 samples	4 samples	4 samples
Sequencing technology	Illumina NextSeq 500	Illumina NextSeq 500	Illumina NextSeq 500	Illumina NextSeq 500	Illumina NextSeq 500	Illumina NextSeq 500
Binning software used	CONCOCT + manual refinement with Anvi'o	CONCOCT + manual refinement with Anvi'o	CONCOCT + manual refinement with Anvi'o	CONCOCT + manual refinement with Anvi'o	CONCOCT + manual refinement with Anvi'o	CONCOCT + manual refinement with Anvi'o
Assembly software used	MEGAHIT v1.0.2	MEGAHIT v1.0.2	MEGAHIT v1.0.2	MEGAHIT v1.0.2	MEGAHIT v1.0.2	MEGAHIT v1.0.2
Habitat	Groundwater	Groundwater	Groundwater	Groundwater	Groundwater	Groundwater

## Sheet: TableS7
				TableS7. Extended version of Table 2, including proposed taxonomy for the novel MAGs and accession numbers.
				MAG	Species/ID	Genus	Family	Order	Class	Phylum	New lineage	Sample acc.	Contig acc.	Assembly acc.	16S	Completeness (%)	Redundancy (%)	Contigs	Size (bp)	Size (Mbp)	tRNA (types)	16S (bp)	23S (bp)	5S (bp)	GC%	GTDB r202 Rep	GTDB r202 Taxonomy
				LFW-28	uncl. 'Ca. Altiarchaeia' archaeon LFW-28	uncl. 'Ca. Altiarchaeia'	uncl. 'Ca. Altiarchaeia'	uncl. 'Ca. Altiarchaeia'	Ca. Altiarcheia' clas. nov.	Altiarchaeota		ERS2655285	CABMCB010000001-CABMCB010000103	GCA_902384455	(Y)bad	92.61	0	151	2411449	2.41145	23	1295	NA	109	49.9392	Yes	d__Archaea;p__Altarchaeota;c__Altarchaeia;o__IMC4;f__SCGC-AAA252-I15;g__CABMCB01;s__CABMCB01 sp902384455
				LFW-24	Ca. Methanoperedens' sp. LFW-24	Ca. Methanoperedens'	Ca. Methanoperedenaceae'	Methanosarcinales	Methanomicrobia	Euryarchaeota		ERS2655284	CABMCA010000001-CABMCA010000130	GCA_902384525	N	97.36	1.31	169	2920541	2.92054	21	NA	NA	115	40.2886	Yes	d__Archaea;p__Halobacteriota;c__Methanosarcinia;o__Methanosarcinales;f__Methanoperedenaceae;g__Methanoperedens;s__Methanoperedens sp902384525
				LFW-29	Ca. Anstonellaceae' archaeon LFW-29	uncl. 'Ca. Anstonellaceae'	Ca. Anstonellaceae' fam. nov.	Ca. Anstonellales' ord. nov.	Ca. Micrarchaeia' clas. nov.	Micrarchaeota	LFWA-IIIc	ERS2655286	CABMCD010000001-CABMCD010000042	GCA_902384555	N	97.8495	0	68	1303632	1.30363	21	NA	NA	107	62.184	Yes	d__Archaea;p__Micrarchaeota;c__Micrarchaeia;o__UBA10214;f__UBA10161;g__CAIXYX01;s__CAIXYX01 sp902384555
				LFW-35	Candidatus Anstonella stagnisolia' LFW-35	Ca. Anstonella' gen. nov.	Ca. Anstonellaceae' fam. nov.	Ca. Anstonellales' ord. nov.	Ca. Micrarchaeia' clas. nov.	Micrarchaeota	LFWA-IIIc	ERS2655287	CABMCJ010000001-CABMCJ010000006	GCA_902384585	Y****	97.8495	2.15054	68	1332822	1.33282	21	1101	2485	108	50.28	Yes	d__Archaea;p__Micrarchaeota;c__Micrarchaeia;o__UBA10214;f__UBA10161;g__CABMCJ01;s__CABMCJ01 sp902384585
				LFW-46	LFWA-IV lineage archaeon LFW-46	LFWA-IV_genus	LFWA-IV_family	LFWA-IV_order	LFWA-IV_class	p__EX4484-52	LFWA-IV	ERS2655288	CABMCT010000001-CABMCT010000076	GCA_902384675	N	92.4731	3.22581	85	1197762	1.19776	18	NA	NA	79	43.7798	Yes	d__Archaea;p__EX4484-52;c__EX4484-52;o__EX4484-52;f__LFW-46;g__LFW-46;s__LFW-46 sp902384675
				LFW-68_2	Thermoplasmata archaeon LFW-68_2	uncl. Thermoplasmata	uncl. Thermoplasmata	Thermoprofundales/Izemarchaea	Thermoplasmata	Euryarchaeota		ERS2655289	CABMCU010000001-CABMCU010000142	GCA_902384685	N	91.3978	5.37634	152	2055552	2.05555	22	NA	NA	104	38.2393	Yes	d__Archaea;p__Thermoplasmatota;c__E2;o__DHVEG-1;f__DHVEG-1;g__SM1-50;s__SM1-50 sp902384685
				LFW-83_1	uncl. Methanotrichaceae archaeon LFW-83_1	uncl. Methanotrichaceae	Methanotrichaceae	Methanosarcinales	Methanomicrobia	Euryarchaeota		ERS2655290	CABMCZ010000001-CABMCZ010000580	GCA_902384765	Y(bad)	63.12	2.61	580	2632396	2.6324	19	834	1883	117	47.6629	No	NA
				LFW-121_3	'Candidatus Gugararchaeum adminiculabundum' LFW-121_3	Ca. Gugararchaeum' gen. nov.	Ca. Gugararchaeaceae' fam. nov.	Ca. Gugararchaeales' ord. nov.	Ca. Micrarchaeia' clas. nov.	Micrarchaeota	LFWA-IIIa	ERS2655291	CABMDC010000001-CABMDC010000026	GCA_902384795	Y*	96.7742	2.15054	76	1472780	1.47278	21	1055	2619	79	49.804	Yes	d__Archaea;p__Micrarchaeota;c__Micrarchaeia;o__CABMDC01;f__CABMDC01;g__CABMDC01;s__CABMDC01 sp902384795
				LFW-144_2_1	'Ca. Fermentimicrarchaeaceae' archaeon LFW-144_2_1	uncl. 'Ca. Fermentimicrarchaeaceae'	uncl. 'Ca. Fermentimicrarchaeaceae'	Ca. Fermentimicrarchaeales'	Ca. Micrarchaeia' clas. nov.	Micrarchaeota		ERS2655294	CABPRP010000001-CABPRP010000160	GCA_902384915	Y(?)	52.6882	0	219	774950	0.77495	16	NA	NA	NA	57.4972	No	NA
				LFW-144_1	'Candidatus Norongarragalina meridionalis' LFW-144_1	Ca. Norongarragalina'	Ca. Norongarragalinaceae' fam. nov.	Ca. Norongarragalinales' ord. nov.	Ca. Micrarchaeia' clas. nov.	Micrarchaeota	LFWA-II	ERS2655293	CABMDO010000001-CABMDO010000023	GCA_902384935	Y*	93.5484	1.07527	49	926732	0.926732	20	1278	NA	106	57.5374	Yes	d__Archaea;p__Micrarchaeota;c__Micrarchaeia;o__UBA8480;f__UBA93;g__0-14-0-20-59-11;s__0-14-0-20-59-11 sp902384935
				LFW-151_1	uncl. Methanotrichaceae archaeon LFW-151_1	uncl. Methanotrichaceae	Methanotrichaceae	Methanosarcinales	Methanomicrobia	Euryarchaeota		ERS2655295	CABMDP010000001-CABMDP010000401	GCA_902384955	N	63.17	3.95	401	1751653	1.75165	15	NA	NA	NA	53.1662	No	NA
				LFW-151_2	uncl. Methanotrichaceae archaeon LFW-151_2	uncl. Methanotrichaceae	Methanotrichaceae	Methanosarcinales	Methanomicrobia	Euryarchaeota		ERS2655296	CABMDX010000001-CABMDX010000390	GCA_902385025	N	81.54	3.43	390	2278623	2.27862	16	NA	NA	113 + 113	50.6323	Yes	d__Archaea;p__Halobacteriota;c__Methanosarcinia;o__Methanotrichales;f__Methanotrichaceae;g__Methanothrix;s__Methanothrix sp902385025
				LFW-156_1	Ca. Norongarragalinales' archaeon LFW-156_1	uncl. 'Ca. Norongarragalinales'	uncl. 'Ca. Norongarragalinales' family	Ca. Norongarragalinales' ord. nov.	Ca. Micrarchaeia' clas. nov.	Micrarchaeota	LFWA-II	ERS2655297	CABMDW010000001-CABMDW010000109	GCA_902385045	N	90.3226	8.60215	109	929680	0.92968	18	NA	NA	95	32.5255	Yes	d__Archaea;p__Micrarchaeota;c__Micrarchaeia;o__UBA8480;f__CABMDW01;g__CABMDW01;s__CABMDW01 sp902385045
				LFW-242_1	'Ca. Micrarchaeia' archaeon LFW-242_1	uncl. 'Ca. Micrarchaeia'	uncl. 'Ca. Micrarchaeia'	uncl. 'Ca. Micrarchaeia'	Ca. Micrarchaeia' clas. nov.	Micrarchaeota	LFWA-III_related	ERS2655301	CABMEP010000001-CABMEP010000067	GCA_902385155	N	93.5484	6.45161	69	965193	0.965193	21	NA	NA	108	57.2894	Yes	d__Archaea;p__Micrarchaeota;c__Micrarchaeia;o__CABMEP01;f__CABMEP01;g__CABMEP01;s__CABMEP01 sp902385155
				LFW-252_2	Diapherotrites archaeon LFW-252_2	uncl. Diapherotrites	uncl. Diapherotrites	uncl. Diapherotrites	uncl. Diapherotrites	Diapherotrites		ERS2655303	CABMEU010000001-CABMEU010000042	GCA_902385225	Y	91.3978	3.22581	64	1054479	1.05448	21	1485	2525	68	40.6191	Yes	d__Archaea;p__Iainarchaeota;c__Iainarchaeia;o__Iainarchaeales;f__JAAZKV01;g__JAAZKV01;s__JAAZKV01 sp902385225
				LFW-252_1	Candidatus Tiddalikarchaeum anstoanum' LFW-252_1	Ca. Tiddalikarchaeum' gen. nov.	Ca. Tiddalikarchaeaceae' fam. nov.	Ca. Tiddalikarchaeales' ord. nov.	Ca. Nanoarchaeia' clas. nov.	Nanoarchaeota	LFWA-I	ERS2655302	CABMEV010000001-CABMEV010000013	GCA_902385255	Y*	95.6989	1.07527	56	1159435	1.15943	21	1467	2051	97	36.5462	Yes	d__Archaea;p__Nanoarchaeota;c__Nanoarchaeia;o__CG07-land;f__CG07-land;g__CABMEV01;s__CABMEV01 sp902385255
				LFW-125_1	Micrarchaeales archaeon LFW-125_1	uncl. Micrarchaeales	uncl. Micrarchaeales	Micrarchaeales	Ca. Micrarchaeia' clas. nov.	Micrarchaeota		ERS2655292	CABMGC010000001-CABMGC010000097	GCA_902385515	Y	84.9462	0	97	824335	0.824335	20	1481	2818	NA	54.6884	Yes	d__Archaea;p__Micrarchaeota;c__Micrarchaeia;o__Micrarchaeales;f__Micrarchaeaceae;g__CABMGC01;s__CABMGC01 sp902385515
				LFW-165_1	Pacearchaeota archaeon LFW-165_1	uncl. Pacearchaeota	uncl. Pacearchaeota	uncl. Pacearchaeota	uncl. Pacearchaeota	Pacearchaeota		ERS2655298	CABMGE010000001-CABMGE010000027	GCA_902385625	N	94.6237	0	67	1340343	1.34034	19	NA	NA	61	30.6963	Yes	d__Archaea;p__Nanoarchaeota;c__Nanoarchaeia;o__Pacearchaeales;f__ARS1285;g__CABMGE01;s__CABMGE01 sp902385625
				LFW-170_3	Pacearchaeota archaeon LFW-170_3	uncl. Pacearchaeota	uncl. Pacearchaeota	uncl. Pacearchaeota	uncl. Pacearchaeota	Pacearchaeota		ERS2655300	CABMGN010000001-CABMGN010000009	GCA_902385635	N	92.4731	2.15054	31	594267	0.594267	20	NA	NA	79	35.3428	Yes	d__Archaea;p__Nanoarchaeota;c__Nanoarchaeia;o__Pacearchaeales;f__GW2011-AR1;g__CABMGN01;s__CABMGN01 sp902385635
				LFW-170_1	Pacearchaeota archaeon LFW-170_1	uncl. Pacearchaeota	uncl. Pacearchaeota	uncl. Pacearchaeota	uncl. Pacearchaeota	Pacearchaeota		ERS2655299	CABMGO010000001-CABMGO010000008	GCA_902385655	Y	91.3978	0	42	836207	0.836207	19	1441	2785	105	33.7794	Yes	d__Archaea;p__Nanoarchaeota;c__Nanoarchaeia;o__Pacearchaeales;f__ARS1160;g__CABMGO01;s__CABMGO01 sp902385655
				LFW-252_3	Woesearchaeota archaeon LFW-252_3	uncl. Woesearchaeota	uncl. Woesearchaeota	uncl. Woesearchaeota	uncl. Woesearchaeota	Woesearchaeota		ERS2655304	CABMGU010000001-CABMGU010000098	GCA_902385765	N	90.3226	2.15054	101	1041753	1.04175	20	NA	NA	89	42.3112	Yes	d__Archaea;p__Nanoarchaeota;c__Nanoarchaeia;o__Woesearchaeales;f__ARS49;g__CABMGU01;s__CABMGU01 sp902385765
				LFW-262_2	Pacearchaeota archaeon LFW-262_2	uncl. Pacearchaeota	uncl. Pacearchaeota	uncl. Pacearchaeota	uncl. Pacearchaeota	Pacearchaeota		ERS2655305	CABMHB010000001-CABMHB010000045	GCA_902385865	N	74.1935	8.60215	45	615210	0.61521	20	NA	NA	60	31.4718	No	NA
				LFW-262_5	Pacearchaeota archaeon LFW-262_5	uncl. Pacearchaeota	uncl. Pacearchaeota	uncl. Pacearchaeota	uncl. Pacearchaeota	Pacearchaeota		ERS2655306	CABMHI010000001-CABMHI010000041	GCA_902385925	N	88.172	8.60215	44	580467	0.580467	19	NA	NA	60	31.9321	No	NA
				LFW-273_1	Pacearchaeota archaeon LFW-273_1	uncl. Pacearchaeota	uncl. Pacearchaeota	uncl. Pacearchaeota	uncl. Pacearchaeota	Pacearchaeota		ERS2655307	CABMHR010000001-CABMHR010000004	GCA_902386025	N	93.5484	1.07527	27	558684	0.558684	20	NA	NA	60	33.3547	Yes	d__Archaea;p__Nanoarchaeota;c__Nanoarchaeia;o__Pacearchaeales;f__GW2011-AR1;g__RBG-13-33-26;s__RBG-13-33-26 sp902386025
				LFW-280_1_1	Ca. Methanoperedens sp. LFW-280_1_1	Ca. Methanoperedens'	Ca. Methanoperedenaceae'	Methanosarcinales	Methanomicrobia	Euryarchaeota		ERS2655308	CABMIA010000001-CABMIA010000207	GCA_902386085	N	56.93	0.65	207	1686282	1.68628	20	NA	NA	NA	44.3858	Yes	d__Archaea;p__Halobacteriota;c__Methanosarcinia;o__Methanosarcinales;f__Methanoperedenaceae;g__Methanoperedens;s__Methanoperedens sp902386085
				LFW-280_2_2	Ca. Methanoperedens sp. LFW-280_2_2	Ca. Methanoperedens'	Ca. Methanoperedenaceae'	Methanosarcinales	Methanomicrobia	Euryarchaeota		ERS2655309	CABMHZ010000001-CABMHZ010000298	GCA_902386115	N	73.34	4.58	298	2195305	2.1953	15	NA	NA	116	43.5723	Yes	d__Archaea;p__Halobacteriota;c__Methanosarcinia;o__Methanosarcinales;f__Methanoperedenaceae;g__Methanoperedens;s__Methanoperedens sp902386115
				LFW-280_3_1	Ca. Methanoperedens sp. LFW-280_3_1	Ca. Methanoperedens'	Ca. Methanoperedenaceae'	Methanosarcinales	Methanomicrobia	Euryarchaeota		ERS2655310	CABMIB010000001-CABMIB010000120	GCA_902386135	N	99.35	1.31	179	3243210	3.24321	21	NA	NA	115	43.8406	Yes	d__Archaea;p__Halobacteriota;c__Methanosarcinia;o__Methanosarcinales;f__Methanoperedenaceae;g__Methanoperedens;s__Methanoperedens sp902386135
				LFW-280_3_2	Ca. Methanoperedens sp. LFW-280_3_2	Ca. Methanoperedens'	Ca. Methanoperedenaceae'	Methanosarcinales	Methanomicrobia	Euryarchaeota		ERS2655311	CABMIH010000001-CABMIH010000088	GCA_902386205	N	96.08	2.01	147	2789873	2.78987	19	NA	NA	115	43.8386	Yes	d__Archaea;p__Halobacteriota;c__Methanosarcinia;o__Methanosarcinales;f__Methanoperedenaceae;g__Methanoperedens;s__Methanoperedens sp902386205
				LFW-280_4	Ca. Methanoperedens sp. LFW-280_4	Ca. Methanoperedens'	Ca. Methanoperedenaceae'	Methanosarcinales	Methanomicrobia	Euryarchaeota		ERS2655312	CABMII010000001-CABMII010000172	GCA_902386255	N	98.26	0.78	182	2601349	2.60135	21	NA	NA	115	42.9219	Yes	d__Archaea;p__Halobacteriota;c__Methanosarcinia;o__Methanosarcinales;f__Methanoperedenaceae;g__Methanoperedens;s__Methanoperedens sp902386255
				LFW-281_1_2	'Ca. Bilamarchaeaceae' archaeon LFW-281_1_2	uncl. 'Ca. Bilamarchaeaceae'	'Ca. Bilamarchaeaceae' fam. nov.	Ca. Anstonellales' ord. nov.	Ca. Micrarchaeia' clas. nov.	Micrarchaeota	LFWA-IIIc	ERS2655313	CABMIO010000001-CABMIO010000079	GCA_902386315	N	50	2.47	79	706175	0.706175	17	NA	NA	106	55.718	No	NA
				LFW-281_3_2	'Ca. Anstonellaceae' archaeon LFW-281_3_2	uncl. 'Ca. Anstonellaceae'	'Ca. Anstonellaceae' fam. nov.	Ca. Anstonellales' ord. nov.	Ca. Micrarchaeia' clas. nov.	Micrarchaeota	LFWA-IIIc	ERS2655314	CABMIT010000001-CABMIT010000081	GCA_902386345	N	78.4946	6.45161	81	1077081	1.07708	19	NA	NA	106	54.8784	No	NA
				LFW-281_4	Diapherotrites archaeon LFW-281_4	uncl. Diapherotrites	uncl. Diapherotrites	uncl. Diapherotrites	uncl. Diapherotrites	Diapherotrites		ERS2655315	CABMIU010000001-CABMIU010000063	GCA_902386385	Y	70.9677	5.37634	72	1090173	1.09017	20	1485	2962	69	49.6917	Yes	d__Archaea;p__Iainarchaeota;c__Iainarchaeia;o__Iainarchaeales;f__Iainarchaeaceae;g__UBA10205;s__UBA10205 sp902386385
				LFW-281_5_4	'Ca. Anstonellaceae' archaeon LFW-281_5_4	uncl. 'Ca. Anstonellaceae'	'Ca. Anstonellaceae' fam. nov.	Ca. Anstonellales' ord. nov.	Ca. Micrarchaeia' clas. nov.	Micrarchaeota	LFWA-IIIc	ERS2655316	CABMJB010000001-CABMJB010000104	GCA_902386415	N	63.4409	9.67742	104	635912	0.635912	15	NA	NA	107	55.4474	No	NA
				LFW-281_6_1	'Ca. Anstonellaceae' archaeon LFW-281_6_1	uncl. 'Ca. Anstonellaceae'	'Ca. Anstonellaceae' fam. nov.	Ca. Anstonellales' ord. nov.	Ca. Micrarchaeia' clas. nov.	Micrarchaeota	LFWA-IIIc	ERS2655317	CABMJA010000001-CABMJA010000122	GCA_902386465	N	59.1398	9.67742	122	702530	0.70253	14	NA	1972	NA	53.714	No	NA
				LFW-281_7	'Candidatus Burarchaeum australiense' LFW-281_7	'Ca. Burarchaeum' gen. nov.	'Ca. Burarchaeaceae' fam. nov.	Ca. Burarchaeales' ord. nov.	Ca. Micrarchaeia' clas. nov.	Micrarchaeota	LFWA-IIIb	ERS2655318	CABMJK010000001-CABMJK010000068	GCA_902386535	Y**	96.7742	5.37634	76	1196731	1.19673	18	1069	NA	83	57.6135	Yes	d__Archaea;p__Micrarchaeota;c__Micrarchaeia;o__B9-G16;f__B9-G16;g__CABMJK01;s__CABMJK01 sp902386535
				LFW-283_2	'Candidatus Bilamarchaeum dharawalense' LFW-283_2	'Ca. Bilamarchaeum' gen. nov.	'Ca. Bilamarchaeaceae' fam. nov.	Ca. Anstonellales' ord. nov.	Ca. Micrarchaeia' clas. nov.	Micrarchaeota	LFWA-IIIc	ERS2655319	CABMJJ010000001-CABMJJ010000011	GCA_902386555	Y***	95.6989	0	63	1273724	1.27372	20	1251	2633	93	40.0261	Yes	d__Archaea;p__Micrarchaeota;c__Micrarchaeia;o__UBA10214;f__UBA10214;g__CAILMU01;s__CAILMU01 sp902386555
				LFW-283_4_5	Thaumarchaeota archaeon LFW-283_4_5	uncl. Thaumarchaeota	uncl. Thaumarchaeota	uncl. Thaumarchaeota	uncl. Thaumarchaeota	Thaumarchaeota		ERS2655320	CABMJN010000001-CABMJN010000148	GCA_902386595	N	56.15	7.77	152	1145916	1.14592	18	NA	NA	NA	36.9798	No	NA

## Sheet: TableS8
TableS8. Extended analysis of completeness and redundancy. Analyses were performed in Anvi'o and CheckM. Two different analysees were performed with CheckM: standard and one forcing the Archaea gene marker set.
MAG	DPANN - 93		Anvi'o		CheckM - Domain		CheckM - Standard			Range values				DPANN vs Anvi'o		DPANN vs CheckM - Domain		DPANN vs CheckM - Standard
	%C	%R	%C	%R	%C	%R	Marker lineage	%C	%R	Min %C	Max %C	Min %R	Max %R	%C	%R	%C	%R	%C	%R
LFW-24	96.7742	2.15054	93.83	5.56	95.95	0	p__Euryarchaeota (UID49)	97.36	1.31	93.83	97.36	0	5.56	2.9442	-3.40946	0.8242	2.15054	-0.5858	0.84054
LFW-28	95.6989	0	91.36	4.94	92.61	0	k__Archaea (UID2)	92.61	0	91.36	95.6989	0	4.94	4.3389	-4.94	3.0889	0	3.0889	0
LFW-29	97.8495	0	88.27	1.85	94.08	0	k__Archaea (UID2)	94.08	0	88.27	97.8495	0	1.85	9.5795	-1.85	3.7695	0	3.7695	0
LFW-35	97.8495	2.15054	87.04	3.7	94.08	0	k__Archaea (UID2)	94.08	0	87.04	97.8495	0	3.7	10.8095	-1.54946	3.7695	2.15054	3.7695	2.15054
LFW-46	92.4731	3.22581	83.33	4.94	85.98	2.34	k__Archaea (UID2)	85.98	2.34	83.33	92.4731	2.34	4.94	9.1431	-1.71419	6.4931	0.88581	6.4931	0.88581
LFW-68_2	91.3978	5.37634	85.19	6.17	88.16	0.93	p__Euryarchaeota (UID3)	86.67	4	85.19	91.3978	0.93	6.17	6.2078	-0.79366	3.2378	4.44634	4.7278	1.37634
LFW-83_1	51.6129	2.15054	62.35	8.64	59.9	2.8	p__Euryarchaeota (UID49)	63.12	2.61	51.6129	63.12	2.15054	8.64	-10.7371	-6.48946	-8.2871	-0.64946	-11.5071	-0.45946
LFW-121_3	96.7742	2.15054	93.21	3.7	92.99	0	k__Archaea (UID2)	92.99	0	92.99	96.7742	0	3.7	3.5642	-1.54946	3.7842	2.15054	3.7842	2.15054
LFW-125_1	84.9462	0	66.67	1.23	74.51	0	k__Archaea (UID2)	74.51	0	66.67	84.9462	0	1.23	18.2762	-1.23	10.4362	0	10.4362	0
LFW-144_1	93.5484	1.07527	85.8	2.47	88.79	0.07	k__Archaea (UID2)	88.79	0.07	85.8	93.5484	0.07	2.47	7.7484	-1.39473	4.7584	1.00527	4.7584	1.00527
LFW-144_2_1	52.6882	0	61.73	6.79	48.54	0	k__Archaea (UID2)	48.54	0	48.54	61.73	0	6.79	-9.0418	-6.79	4.1482	0	4.1482	0
LFW-151_1	67.7419	4.30108	68.52	8.02	63.91	3.12	p__Euryarchaeota (UID49)	63.17	3.95	63.17	68.52	3.12	8.02	-0.7781	-3.71892	3.8319	1.18108	4.5719	0.35108
LFW-151_2	84.9462	2.15054	83.33	3.7	85.2	1.4	p__Euryarchaeota (UID49)	81.54	3.43	81.54	85.2	1.4	3.7	1.6162	-1.54946	-0.2538	0.75054	3.4062	-1.27946
LFW-156_1	90.3226	8.60215	72.84	7.41	72.9	1.89	k__Archaea (UID2)	72.9	1.89	72.84	90.3226	1.89	8.60215	17.4826	1.19215	17.4226	6.71215	17.4226	6.71215
LFW-165_1	94.6237	0	67.28	1.23	76.56	0	k__Archaea (UID2)	76.56	0	67.28	94.6237	0	1.23	27.3437	-1.23	18.0637	0	18.0637	0
LFW-170_1	91.3978	0	64.2	1.23	69.78	0	k__Archaea (UID2)	69.78	0	64.2	91.3978	0	1.23	27.1978	-1.23	21.6178	0	21.6178	0
LFW-170_3	92.4731	2.15054	62.96	1.23	67.37	0	k__Archaea (UID2)	67.37	0	62.96	92.4731	0	2.15054	29.5131	0.92054	25.1031	2.15054	25.1031	2.15054
LFW-242_1	93.5484	6.45161	77.78	8.64	80.84	0.72	k__Archaea (UID2)	80.84	0.72	77.78	93.5484	0.72	8.64	15.7684	-2.18839	12.7084	5.73161	12.7084	5.73161
LFW-252_1	95.6989	1.07527	75.31	1.85	78.97	0.93	k__Archaea (UID2)	78.97	0.93	75.31	95.6989	0.93	1.85	20.3889	-0.77473	16.7289	0.14527	16.7289	0.14527
LFW-252_2	91.3978	3.22581	75.31	1.85	80.84	1.4	k__Archaea (UID2)	80.84	1.4	75.31	91.3978	1.4	3.22581	16.0878	1.37581	10.5578	1.82581	10.5578	1.82581
LFW-252_3	90.3226	2.15054	69.14	3.09	74.64	0	k__Archaea (UID2)	74.64	0	69.14	90.3226	0	3.09	21.1826	-0.93946	15.6826	2.15054	15.6826	2.15054
LFW-262_2	74.1935	8.60215	51.23	6.17	56.85	3.09	k__Archaea (UID2)	56.85	3.09	51.23	74.1935	3.09	8.60215	22.9635	2.43215	17.3435	5.51215	17.3435	5.51215
LFW-262_5	88.172	8.60215	61.73	5.56	64.88	4.74	k__Archaea (UID2)	64.88	4.74	61.73	88.172	4.74	8.60215	26.442	3.04215	23.292	3.86215	23.292	3.86215
LFW-273_1	93.5484	1.07527	61.11	0.62	68.46	0	k__Archaea (UID2)	68.46	0	61.11	93.5484	0	1.07527	32.4384	0.45527	25.0884	1.07527	25.0884	1.07527
LFW-280_1_1	66.6667	3.22581	68.52	4.32	61.38	0.93	p__Euryarchaeota (UID49)	56.93	0.65	56.93	68.52	0.65	4.32	-1.8533	-1.09419	5.2867	2.29581	9.7367	2.57581
LFW-280_2_2	75.2688	3.22581	74.69	4.94	71.18	1.87	p__Euryarchaeota (UID49)	73.34	4.58	71.18	75.2688	1.87	4.94	0.5788	-1.71419	4.0888	1.35581	1.9288	-1.35419
LFW-280_3_1	97.8495	7.52688	95.68	9.88	99.07	0.93	p__Euryarchaeota (UID49)	99.35	1.31	95.68	99.35	0.93	9.88	2.1695	-2.35312	-1.2205	6.59688	-1.5005	6.21688
LFW-280_3_2	94.6237	5.37634	90.74	9.88	97.2	0.07	p__Euryarchaeota (UID49)	96.08	2.01	90.74	97.2	0.07	9.88	3.8837	-4.50366	-2.5763	5.30634	-1.4563	3.36634
LFW-280_4	92.4731	5.37634	91.98	9.88	97.82	2.8	p__Euryarchaeota (UID49)	98.26	0.78	91.98	98.26	0.78	9.88	0.4931	-4.50366	-5.3469	2.57634	-5.7869	4.59634
LFW-281_1_2	49.4624	1.07527	50	2.47	43.3	0.93	k__Archaea (UID2)	43.3	0.93	43.3	50	0.93	2.47	-0.5376	-1.39473	6.1624	0.14527	6.1624	0.14527
LFW-281_3_2	78.4946	6.45161	75.31	9.26	76.79	9.35	k__Archaea (UID2)	76.79	9.35	75.31	78.4946	6.45161	9.35	3.1846	-2.80839	1.7046	-2.89839	1.7046	-2.89839
LFW-281_4	70.9677	5.37634	64.2	4.94	74.92	2.8	k__Archaea (UID2)	74.92	2.8	64.2	74.92	2.8	5.37634	6.7677	0.43634	-3.9523	2.57634	-3.9523	2.57634
LFW-281_5_4	63.4409	9.67742	54.94	4.32	57.16	6.7	p__Euryarchaeota (UID4)	37.82	4.96	37.82	63.4409	4.32	9.67742	8.5009	5.35742	6.2809	2.97742	25.6209	4.71742
LFW-281_6_1	59.1398	9.67742	52.47	6.17	55.95	7.48	k__Archaea (UID2)	55.95	7.48	52.47	59.1398	6.17	9.67742	6.6698	3.50742	3.1898	2.19742	3.1898	2.19742
LFW-281_7	96.7742	5.37634	90.12	3.09	91.28	2.34	k__Archaea (UID2)	91.28	2.34	90.12	96.7742	2.34	5.37634	6.6542	2.28634	5.4942	3.03634	5.4942	3.03634
LFW-283_2	95.6989	0	85.8	2.47	91.82	0	k__Archaea (UID2)	91.82	0	85.8	95.6989	0	2.47	9.8989	-2.47	3.8789	0	3.8789	0
LFW-283_4_5	61.2903	5.37634	50.62	3.09	56.15	7.77	k__Archaea (UID2)	56.15	7.77	50.62	61.2903	3.09	7.77	10.6703	2.28634	5.1403	-2.39366	5.1403	-2.39366
	22		7		10			10			22

## Sheet: TableS9
TableS9. Coverage of bins per day and relative abundances inferred from Anvi'o "abundance" values. Includes relative abundances based on lineages.
Bin	Superphylum	Lineage	Coverage (Q2-Q3 values)					Relative abundance (based on coverage of all Archaea)					Superphylum	0	4	21	47
			Day 0	Day 4	Day 21	Day 47	Sum coverage	Day 0 (relab)	Day 4 (relab)	Day 21 (relab)	Day 47 (relab)		Altiarchaeota	0.0354092	0.0283409	0.0311386	0.0193175
LFW-28	Altiarchaeota	Altiarchaeota	2.37145	1.51493	3.68644	4.71809	12.2909	0.0354092	0.0283409	0.0311386	0.0193175		DPANN	0.742574	0.796639	0.78674	0.542593
LFW-252_2	DPANN	Diapherotrites	0.828615	0.817866	4.37603	7.33413	13.3566	0.0123725	0.0153004	0.0369634	0.0300285		Euryarchaeota	0.181927	0.143279	0.133294	0.427806
LFW-281_4	DPANN	Diapherotrites	1.41111	0.993936	2.35015	4.12664	8.88184	0.02107	0.0185942	0.0198513	0.0168959		TACK	0.0400893	0.0317412	0.0488271	0.0102833
LFW-252_1	DPANN	LFWA-I	2.12305	1.84964	2.94173	4.60716	11.5216	0.0317003	0.0346025	0.0248482	0.0188634
LFW-144_1	DPANN	LFWA-II	1.53122	0.938366	2.46509	5.20394	10.1386	0.0228634	0.0175547	0.0208221	0.0213068
LFW-156_1	DPANN	LFWA-II	1.25232	1.2231	2.59954	2.23614	7.3111	0.0186991	0.0228813	0.0219578	0.00915556		Lineage	0	4	21	47
LFW-121_3	DPANN	LFWA-III	1.50191	1.26104	3.26134	5.68414	11.7084	0.0224257	0.0235911	0.0275478	0.0232729		Altiarchaeota	0.0354092	0.0283409	0.0311386	0.0193175	Alti
LFW-144_2_1	DPANN	LFWA-III	0.702079	0.529509	1.42874	2.58227	5.2426	0.0104831	0.0099059	0.0120682	0.0105727		Diapherotrites	0.0334425	0.0338946	0.0568147	0.0469244	DPANN
LFW-242_1	DPANN	LFWA-III related	1.12713	0.906072	4.37078	2.63075	9.03472	0.0168297	0.0169505	0.036919	0.0107712		LFWA-I	0.0317003	0.0346025	0.0248482	0.0188634
LFW-281_1_2	DPANN	LFWA-III	1.02276	0.908398	2.52451	4.01958	8.47524	0.0152713	0.016994	0.021324	0.0164576		LFWA-II	0.0415625	0.040436	0.0427799	0.0304623
LFW-281_3_2	DPANN	LFWA-III	1.54857	0.923506	2.73145	3.20817	8.4117	0.0231225	0.0172767	0.023072	0.0131354		LFWA-III	0.326473	0.264234	0.297661	0.268992
LFW-281_5_4	DPANN	LFWA-III	0.865999	0.404593	1.58657	3.78463	6.6418	0.0129306	0.00756901	0.0134015	0.0154956		LFWA-III related	0.0168297	0.0169505	0.036919	0.0107712
LFW-281_6_1	DPANN	LFWA-III	0.714579	1.11106	1.57251	2.99384	6.39199	0.0106697	0.0207853	0.0132827	0.0122578		LFW-IV	0.0306303	0.0199024	0.030222	0.0105301
LFW-281_7	DPANN	LFWA-III	1.29082	0.765306	2.06553	4.99919	9.12084	0.0192738	0.0143171	0.0174471	0.0204685		Micrarchaeota	0.0157857	0.0149002	0.027908	0.0114636
LFW-283_2	DPANN	LFWA-III	3.35157	2.27589	6.65173	15.0421	27.3213	0.050044	0.0425767	0.0561857	0.0615877		Pacearchaeota	0.222525	0.351965	0.251695	0.130961
LFW-29	DPANN	LFWA-III	2.70656	1.42838	2.98129	3.80684	10.9231	0.040413	0.0267217	0.0251823	0.0155866		Woesearchaeota	0.0236246	0.0197542	0.0178915	0.013625
LFW-35	DPANN	LFWA-III	8.15991	4.51667	10.4359	19.5775	42.69	0.12184	0.0844965	0.0881498	0.0801573		Methanoperedens	0.135829	0.096497	0.0742854	0.339179	Eury
LFW-46	DPANN	LFW-IV	2.05139	1.06386	3.57793	2.57187	9.26505	0.0306303	0.0199024	0.030222	0.0105301		Methanotrichaceae	0.0302837	0.0325318	0.0385129	0.0656689
LFW-24	Euryarchaeota	Methanoperedens	0.705613	0.373734	1.20214	14.496	16.7775	0.0105358	0.0069917	0.0101543	0.0593518		Thermoplasmata	0.015815	0.0142498	0.0204961	0.022958
LFW-280_1_1	Euryarchaeota	Methanoperedens	0.480006	0.274097	0.679743	5.60732	7.04117	0.00716721	0.00512772	0.00574165	0.0229584		Thaumarchaeota	0.0400893	0.0317412	0.0488271	0.0102833	TACK
LFW-280_2_2	Euryarchaeota	Methanoperedens	0.94431	0.738314	0.638696	6.26486	8.58618	0.0141	0.0138122	0.00539493	0.0256506
LFW-280_3_1	Euryarchaeota	Methanoperedens	1.82363	0.958798	2.31736	14.5614	19.6612	0.0272295	0.0179369	0.0195743	0.0596194
LFW-280_3_2	Euryarchaeota	Methanoperedens	1.63901	0.813936	0.794276	9.31546	12.5627	0.0244729	0.0152269	0.00670908	0.0381408
LFW-280_4	Euryarchaeota	Methanoperedens	3.50423	1.99927	3.16229	32.5957	41.2615	0.0523233	0.0374017	0.0267112	0.133458
LFW-151_1	Euryarchaeota	Methanotrichaceae	0.568319	0.576576	1.83315	7.39507	10.3731	0.00848585	0.0107864	0.0154842	0.030278
LFW-151_2	Euryarchaeota	Methanotrichaceae	0.824746	0.580328	1.72578	3.90041	7.03126	0.0123147	0.0108566	0.0145773	0.0159696
LFW-83_1	Euryarchaeota	Methanotrichaceae	0.635114	0.582049	1.00054	4.74341	6.96111	0.00948319	0.0108888	0.00845132	0.0194212
LFW-125_1	DPANN	Micrarchaeota	1.05721	0.796475	3.30398	2.79986	7.95752	0.0157857	0.0149002	0.027908	0.0114636
LFW-262_2	DPANN	Pacearchaeota	1.39897	1.01578	3.32687	2.84933	8.59095	0.0208886	0.0190029	0.0281014	0.0116662
LFW-165_1	DPANN	Pacearchaeota	0.993314	1.40499	5.19233	3.35916	10.9498	0.0148316	0.0262841	0.0438585	0.0137536
LFW-170_1	DPANN	Pacearchaeota	5.17396	11.1439	11.4105	9.75424	37.4826	0.0772549	0.208478	0.0963817	0.0399373
LFW-170_3	DPANN	Pacearchaeota	2.01077	1.25291	2.3229	4.62834	10.2149	0.0300237	0.023439	0.0196211	0.01895
LFW-262_5	DPANN	Pacearchaeota	2.15614	1.31239	2.70336	3.08014	9.25204	0.0321944	0.0245518	0.0228347	0.0126112
LFW-273_1	DPANN	Pacearchaeota	3.16995	2.68389	4.84185	8.31461	19.0103	0.0473321	0.0502094	0.0408981	0.0340429
LFW-283_4_5	TACK	Thaumarchaeota	2.68488	1.69669	5.78056	2.51157	12.6737	0.0400893	0.0317412	0.0488271	0.0102833
LFW-68_2	Euryarchaeota	Thermoplasmata	1.05917	0.761708	2.42649	5.60723	9.8546	0.015815	0.0142498	0.0204961	0.022958
LFW-252_3	DPANN	Woesearchaeota	1.5822	1.05594	2.11814	3.32774	8.08402	0.0236246	0.0197542	0.0178915	0.013625
Total			66.9726	53.4539	118.388	244.239	483.054	1	1	1	1

[truncated: 11 more sheets: TableS10, TableS11, TableS12, TableS13, TableS14, TableS15, TableS16, TableS17, TableS18, TableS19, TableS20]
